# Supplementary material for: Early-Onset Preeclampsia Is Associated With Gut Microbial Alterations in Antepartum and Postpartum Women
Source: Front Cell Infect Microbiol. 2019 Jun 26;9:224. doi: 10.3389/fcimb.2019.00224 (PMC6608563; doi:10.3389/fcimb.2019.00224)
Supplement: Table S1 — Basic information and sequencing summary of 180 analyzed samples. [file Data_Sheet_1.xlsx]

## Sheet: legends
Table S1	Basic information and sequencing summary of 180 analyzed samples.
Table S2	PERMANOVA (adonis) analysis of host parameters on their gut microbiotas. Analysis were preformed on the OTU and genus profiles to test whether the individuals’ parameters have significant impact on the gut microbiotameta.
Table S3	Detailed information of the PE-associated taxa at the phylum, genus and species levels. Genera with P < 0.05 (Wilcoxon rank-sum test) at antepartum, 1w postpartum or 6w postpartum are shown.
Table S4	Detailed information of the PE-associated functional modules. Note: green, significantly enriched in healthy controls; red, significantly enriched in PE patients.

## Sheet: ST1
Sample ID	Subject ID	Group	Time point	Number of raw reads	Number of filtered reads
F1701296	WH	NC	6w	44097	43929
F1701297	SYY	NC	6w	32545	32410
F1701298	CHX1	NC	6w	43835	43656
F1701299	FH	NC	1w	36685	36537
F1701300	DQ	NC	1w	41899	41718
F1701301	SYY	NC	1w	39149	38987
F1701302	WPS	NC	1w	44730	44517
F1701303	HLBH	NC	1w	42048	41872
F1701304	WH1	PE	6w	34484	34353
F1701305	ZJY	PE	6w	22401	22328
F1701306	HBH	PE	6w	45321	45144
F1701307	ZY	PE	6w	47430	47242
F1701308	WXX	PE	6w	39660	39512
F1701309	ZXH2	PE	6w	46721	46506
F1701310	RHL	PE	6w	43772	43614
F1701311	RHL	PE	1w	37154	36997
F1701313	YY	PE	1w	37104	36959
F1701314	ZQ	PE	1w	35466	35308
F1701315	YYP	PE	1w	37650	37490
F1701316	ML	PE	1w	50713	50511
F1701317	PQY	PE	1w	37205	37038
F1701318	ZY	PE	1w	46980	46770
F1701319	HBH	PE	1w	24611	24532
F1701320	ZJY	PE	1w	43691	43506
F1701321	CGD	PE	1w	40739	40527
F1701322	YZJ	PE	1w	44152	43985
F1701323	WXX	PE	pd	42738	42542
F1701324	WLZ	PE	pd	39253	39080
F1701325	YHX	PE	pd	103526	103081
F1701326	CJL	PE	pd	40998	40806
F1701327	XSS	PE	pd	47940	47734
F1701328	ZJY	PE	pd	41013	40838
F1701329	CLL	PE	pd	41942	41743
F1701330	CHX2	PE	pd	46776	46597
F1701331	CL	PE	pd	43462	43288
F1701332	DMZ	PE	pd	49520	49338
F1701333	ML	PE	pd	42654	42470
F1701334	XYY	PE	pd	50195	49975
F1701335	ZY	PE	pd	39408	39217
F1701336	ZMY	PE	pd	49384	49181
F1701337	PML2	PE	pd	27807	27693
F1701338	LCY	PE	pd	48578	48367
F1701339	OMX	PE	pd	50452	50229
F1701340	DLJ	PE	pd	40516	40352
F1701342	YN	NC	pd	50095	49863
F1701343	WTT	NC	pd	47920	47700
F1701344	WPS	NC	pd	37868	37691
F1701345	LYL2	NC	pd	53205	52974
F1701346	CYP	NC	pd	43464	43301
F1701347	LLX	NC	pd	30978	30867
F1701348	LY	NC	pd	42378	42216
F1701349	YBY	NC	pd	34526	34380
F1701350	CXF	NC	pd	43344	43181
F1701352	HLBH	NC	pd	39041	38876
F1701354	LL	NC	pd	38777	38636
F1701355	ZLJ	NC	pd	43559	43390
F1701356	WH	NC	pd	42045	41881
F1701357	PML1	NC	pd	47450	47274
F1701358	XXY	NC	pd	48338	48141
F1701359	LXZ	NC	pd	49007	48804
F1701360	CHX1	NC	pd	45294	45091
F1701361	LXL	NC	pd	34155	34030
F1701362	ZSD	NC	pd	48388	48168
F1701363	YYH	NC	pd	47010	46819
F1701364	DQ	NC	pd	41283	41126
F1701365	YYL	NC	pd	37180	37018
F1701366	LYY	NC	pd	44854	44678
F1701367	FH	NC	pd	32983	32827
F1701369	LF1	NC	pd	25224	25122
F1701370	JXY	NC	pd	46594	46395
F1701371	HFL	NC	pd	45538	45352
F1802675	HRM	PE	pd	42820	42513
F1802676	TJP	PE	pd	48182	47903
F1802677	MYL	PE	pd	48343	48033
F1802678	CYL	PE	pd	40885	40610
F1802679	ZYD	PE	pd	40470	40190
F1802680	WYX	PE	pd	47675	47378
F1802681	HYL	PE	pd	43149	42863
F1802682	LF2	PE	pd	41798	41551
F1802683	SHJ	PE	pd	45299	45013
F1802684	LTT	PE	pd	43393	43124
F1802685	MHX	PE	pd	23726	23574
F1802686	LPR	PE	pd	44664	44320
F1802687	LFX	PE	pd	43059	42792
F1802688	ZQX	PE	pd	46501	46217
F1802689	TML	PE	pd	47599	47306
F1802690	CGJ	PE	pd	42213	41922
F1802691	WWP	PE	pd	46080	45766
F1802692	CYN	PE	pd	43366	43092
F1802693	HJS	PE	pd	52163	51825
F1802694	WCP	PE	pd	45570	45260
F1802695	WYZ	PE	pd	44733	44430
F1802696	LCL	PE	pd	56282	55941
F1802697	LWT	PE	pd	54636	54269
F1802698	CJ	PE	pd	49617	49303
F1802699	CCL	PE	pd	52833	52478
F1802700	OML	PE	pd	60529	60126
F1802701	LQD	PE	pd	53333	53018
F1802702	GLZ	PE	pd	58884	58476
F1802703	LYJ	PE	pd	29439	29263
F1802704	CRD	PE	pd	52600	52219
F1802705	QLY	NC	pd	49929	49584
F1802706	LS	NC	pd	51546	51204
F1802707	LY	PE	1w	47177	46870
F1802708	LYL3	PE	1w	54205	53805
F1802709	HLJ	PE	1w	64466	64041
F1802710	LTT	PE	1w	58813	58388
F1802711	LXY	PE	1w	61294	60863
F1802712	LPR	PE	1w	49180	48845
F1802713	YSH	PE	1w	50549	50245
F1802714	TML	PE	1w	53034	52673
F1802715	HJS	PE	1w	61590	61196
F1802716	OXJ	PE	1w	48267	47957
F1802717	WCP	PE	1w	53649	53312
F1802718	CCL	PE	1w	55243	54882
F1802719	YBR	PE	1w	50039	49713
F1802720	LJ	PE	6w	67094	66662
F1802721	LYL3	PE	6w	48297	47967
F1802722	WYX	PE	6w	69711	69277
F1802723	CLL	PE	6w	63268	62862
F1802724	LY	PE	6w	37695	37474
F1802725	GXY	PE	6w	52984	52630
F1802726	LPR	PE	6w	56418	56046
F1802727	TML	PE	6w	44762	44463
F1802728	CGJ	PE	6w	60044	59657
F1802729	HJS	PE	6w	46828	46526
F1802730	YXJ	PE	6w	61753	61340
F1802731	PLP	PE	1w	49244	48925
F1804503	GL	NC	pd	49183	48980
F1804504	CMQ	NC	pd	39997	39812
F1804505	HXM	NC	pd	44434	44198
F1804506	SLM	NC	pd	43368	43171
F1804507	HYM	NC	pd	45989	45762
F1804508	GJY	NC	pd	90809	90418
F1804509	YLL	NC	pd	35445	35277
F1804510	ZL	NC	pd	42874	42699
F1804511	HLD	NC	pd	31685	31539
F1804512	HLP	NC	pd	38247	38068
F1804513	FQ	NC	pd	79223	78871
F1804514	LB	NC	pd	37023	36846
F1804515	ZXH1	NC	pd	46386	46170
F1804516	SXR	NC	pd	39908	39733
F1804517	CFM	NC	pd	52046	51821
F1804518	LDP	NC	pd	38043	37887
F1804519	ZSY	NC	pd	38827	38641
F1804520	TCY	NC	pd	57440	57198
F1804521	ZLY	NC	pd	38815	38636
F1804522	LT	NC	pd	40147	39995
F1804523	MYX	NC	pd	88680	88293
F1804524	LYL1	NC	pd	50451	50245
F1804525	ZYH	PE	1w	31929	31801
F1804527	CLL	PE	1w	33839	33694
F1804528	LCY	PE	1w	82210	81846
F1804529	LGE	PE	pd	33853	33725
F1804530	LXM	PE	pd	40591	40412
F1804531	ZXL	PE	pd	40818	40634
F1804532	WF	PE	pd	44117	43905
F1804533	YYM	PE	pd	44736	44550
F1804534	LFJ	PE	pd	38897	38728
F1804536	LXY	PE	pd	42193	42026
F1804537	LXL	NC	1w	45378	45181
F1804538	XJD	NC	1w	40384	40198
F1804539	ZQT	NC	1w	36824	36674
F1804540	QCE	NC	1w	32319	32175
F1804541	ZRX	NC	1w	38931	38754
F1804542	LCQ	NC	1w	45523	45319
F1804543	LNM	NC	1w	29776	29683
F1804544	LXL	NC	1w	54096	53876
F1804545	XXX	NC	1w	30454	30309
F1804546	CXY	NC	1w	33125	32983
F1804547	MCR	NC	1w	45172	44974
F1804548	BXL	NC	1w	34847	34708
F1804549	XYJ	NC	6w	44559	44312
F1804550	PXR	NC	6w	53226	52996
F1804551	WH2	NC	6w	34301	34125
F1804552	ZWY	NC	6w	41945	41774
F1804553	YT	NC	6w	40443	40241
F1804554	CWW	NC	6w	38641	38448
F1804555	ZMW	NC	6w	42045	41839
F1804556	LM	NC	6w	30252	30146

## Sheet: ST2
		OTU level		Genus level
Parameter types	Parameters	R2	P-value	R2	P-value
Pregnant women parameters	Group (PE vs. healthy control)	0.0180782	0.002	0.0172395	0.001
Pregnant women parameters	Group (antenatal, postnatal 1w, postnatal 6w)	0.0190055	0.003	0.0164446	0.011
Pregnant women parameters	Age	0.00763968	0.083	0.00772836	0.166
Pregnant women parameters	Height	0.0061575	0.306	0.00594676	0.366
Pregnant women parameters	Pre-pregnancy weight	0.00667212	0.206	0.00879949	0.087
Pregnant women parameters	Pre-pregnancy BMI	0.00539415	0.529	0.00525594	0.499
Pregnant women parameters	Weight (in hospital antenatal)	0.00531234	0.541	0.00779243	0.164
Pregnant women parameters	Gestational weeks	0.0092992	0.026	0.0136318	0.011
Fetal features	Parturition model	0.00958026	0.029	0.0111663	0.034
Fetal features	Newborn birth weight	0.00870036	0.043	0.0143592	0.009
Fetal features	Newborn head circumference	0.00630418	0.314	0.00948565	0.058
Fetal features	Newborn body length	0.00804395	0.068	0.0127024	0.021
Fetal features	Apgar scale (1min)	0.00487437	0.69	0.00476084	0.573
Fetal features	Apgar scale (5min)	0.00743241	0.115	0.00776229	0.137
Fetal features	Apgar scale (10min)	0.00913437	0.034	0.00887398	0.106
Fetal features	Placenta weight	0.00883923	0.044	0.0133615	0.015
Fetal features	Fetal intrauterine restriction	0.0100473	0.012	0.00928709	0.064
Fetal features	Premature delivery	0.00610888	0.285	0.0070394	0.235
Fetal features	Fetal distress	0.00425555	0.839	0.00349199	0.847
Fetal features	Fetal hospital day	0.00724628	0.126	0.00666883	0.255
Fetal features	Low body weight	0.00667947	0.191	0.0078733	0.146
Fetal features	Fetal respiratory distress syndrome	0.00547328	0.464	0.0062326	0.283
Fetal features	Fetal hyaline membrane disease	0.00706482	0.14	0.00567698	0.428
Fetal features	Fetal myocardial damage	0.00613562	0.281	0.00546807	0.438
Fetal features	Fetal vitreous opacity retinopathy bleeding	0.00598143	0.364	0.00442388	0.663
Fetal features	Fetal hemorrhage or other encephalopathy	0.00410652	0.892	0.00304171	0.924
Fetal features	Fetal gastrointestinal disorders or bleeding	0.00667616	0.204	0.00588495	0.396
Fetal features	Fetal septicemia	0.00895138	0.027	0.00865487	0.092
Fetal features	Fetal jaundice	0.00527977	0.51	0.00427187	0.682
Fetal features	Fetal anemia	0.00654118	0.235	0.00584867	0.374
Immune indexes (antenatal)	i-FABP	0.00730023	0.118	0.00879595	0.085
Immune indexes (antenatal)	Zonulin	0.00311062	0.998	0.00202256	0.989
Immune indexes (antenatal)	IL-6	0.00440197	0.85	0.00340278	0.864
Clinical indexes (antenatal)	SBP on admission	0.0056307	0.452	0.00555841	0.48
Clinical indexes (antenatal)	DBP on admission	0.00507717	0.626	0.00524239	0.522
Clinical indexes (antenatal)	FBG	0.00393265	0.906	0.00506154	0.51
Clinical indexes (antenatal)	HbA1C	0.00882274	0.037	0.00753325	0.175
Clinical indexes (antenatal)	Triglyceride	0.00971667	0.016	0.0120252	0.013
Clinical indexes (antenatal)	Cholesterol	0.00578372	0.429	0.00511806	0.514
Clinical indexes (antenatal)	HDL	0.00437199	0.806	0.00450655	0.675
Clinical indexes (antenatal)	LDL	0.00484887	0.715	0.00388961	0.766
Clinical indexes (antenatal)	HCT	0.00634404	0.236	0.00874389	0.098
Clinical indexes (antenatal)	ALT	0.00793533	0.056	0.00917282	0.087
Clinical indexes (antenatal)	AST	0.0116827	0.002	0.0162339	0.003
Clinical indexes (antenatal)	CRE	0.00792593	0.061	0.00906412	0.083

## Sheet: ST3
Taxonomic level	Taxonomic name	Avg. relative abundance						PE vs. NC (enrichment, P value)
		NCpd	NC1w	NC6w	PEpd	PE1w	PE6w	pd (enrich)	pd (pvalue)	1w (enrich)	1w (pvalue)	6w (enrich)	6w (pvalue)
Phylum level	p__Fusobacteria	0.00207843	0.000689815	0.000630719	0.00267619	4.0404e-05	0.00201852	NC	0.00620861	PE	0.883671	PE	0.0516738
	p__Tenericutes	0.00229412	0.000184028	0.000245098	0.000114286	0.00118687	0.000330247	NC	0.00851736	NC	0.731443	NC	1
	p__Verrucomicrobia	0.0114357	0.00254977	0.00189216	0.00878889	0.0206414	0.0024784	NC	0.0291159	PE	0.187889	NC	0.442776
Genus level	p__Euryarchaeota;c__Methanobacteria;o__Methanobacteriales;f__Methanobacteriaceae;g__Methanobrevibacter	0.011866	0.00297685	0.00183333	0.000114286	0.00291919	0.00104321	NC	0.0292484	NC	0.316285	NC	0.30768
	p__Firmicutes;c__Bacilli;o__Lactobacillales;f__Lactobacillaceae;g__Pediococcus	9.80392e-06	2.31481e-06	2.61438e-05	0	0	0	NC	0.988539	NC	0.0433717	NA	NA
	p__Firmicutes;c__Clostridia;o__Clostridiales;f__Clostridiaceae;g__Clostridium	0.00737691	0.00329745	0.00613072	0.00634762	0.000944444	0.0058642	NC	0.365238	PE	0.805028	PE	0.0468606
	p__Firmicutes;c__Clostridia;o__Clostridiales;f__Dehalobacteriaceae;g__Dehalobacterium	5.55556e-05	9.25926e-06	0.000120915	0	0	4.32099e-05	NC	0.117346	NC	0.00334336	PE	0.282837
	p__Firmicutes;c__Clostridia;o__Clostridiales;f__Ruminococcaceae;g__Faecalibacterium	0.138802	0.0807454	0.107036	0.0876429	0.150121	0.0712284	NC	0.0102873	NC	0.953311	NC	0.188094
	p__Firmicutes;c__Clostridia;o__Clostridiales;f__Ruminococcaceae;g__Gemmiger	0.057805	0.0257998	0.0291601	0.0337937	0.0291768	0.0205278	NC	0.0202143	PE	0.43833	NC	0.873125
	p__Firmicutes;c__Clostridia;o__Clostridiales;f__Veillonellaceae;g__Dialister	0.00855556	0.0022581	0.00362418	0.00573175	0.00662121	0.0111358	NC	0.0347165	PE	0.974034	PE	0.616485
	p__Verrucomicrobia;c__Verrucomicrobiae;o__Verrucomicrobiales;f__Verrucomicrobiaceae;g__Akkermansia	0.0114357	0.00254977	0.00189216	0.00878889	0.0206414	0.0024784	NC	0.0291159	PE	0.187889	NC	0.442776
	p__Actinobacteria;c__Actinobacteria;o__Actinomycetales;f__Actinomycetaceae;g__Actinomyces	0.000930283	0.00140162	0.000947712	0.00242698	0.000651515	0.00114506	PE	0.290574	PE	0.0196168	PE	0.0746068
	p__Bacteroidetes;c__Bacteroidia;o__Bacteroidales;f__Porphyromonadaceae;g__Porphyromonas	7.62527e-06	8.10185e-06	2.28758e-05	0	0	2.16049e-05	PE	0.945999	NC	0.0120618	PE	0.282837
	p__Firmicutes;c__Bacilli;o__Lactobacillales;f__Aerococcaceae;g__Abiotrophia	0	5.90278e-05	0.000147059	0.00140635	0	0	PE	0.0191202	PE	0.985974	NA	NA
	p__Firmicutes;c__Clostridia;o__Clostridiales;f__[Tissierellaceae];g__Anaerococcus	6.53595e-06	6.71296e-05	3.26797e-05	7.93651e-05	3.53535e-05	0.00012037	PE	0.0203271	PE	0.541766	PE	0.240198
	p__Firmicutes;c__Clostridia;o__Clostridiales;f__[Tissierellaceae];g__Parvimonas	2.61438e-05	7.52315e-05	1.63399e-05	3.49206e-05	0	3.08642e-06	PE	0.0352471	PE	0.668991	PE	0.477289
	p__Firmicutes;c__Clostridia;o__Clostridiales;f__Lachnospiraceae;g__Blautia	0.0859869	0.128264	0.115703	0.134005	0.0897222	0.143914	PE	0.0152666	PE	0.742668	PE	0.25643
	p__Firmicutes;c__Clostridia;o__Clostridiales;f__Lachnospiraceae;g__Oribacterium	0	2.08333e-05	0	1.5873e-05	0	3.7037e-05	PE	0.0191176	PE	0.334067	PE	0.282837
	p__Firmicutes;c__Clostridia;o__Clostridiales;f__Lachnospiraceae;g__Ruminococcus2	0.0414564	0.0850567	0.0814771	0.0959	0.0482475	0.068966	PE	0.0163276	PE	0.116331	PE	0.237969
	p__Fusobacteria;c__Fusobacteriia;o__Fusobacteriales;f__Fusobacteriaceae;g__Fusobacterium	6.53595e-06	0.000234954	0.000486928	0.000690476	0	8.95062e-05	PE	0.00649218	PE	0.674919	PE	0.107077
	p__Proteobacteria;c__Deltaproteobacteria;o__Desulfovibrionales;f__Desulfovibrionaceae;g__Bilophila	0.00124728	0.00788773	0.00275817	0.0114984	0.00090404	0.00596914	PE	0.0113812	PE	0.25251	PE	0.691876
Species level	p__Bacteroidetes;c__Bacteroidia;o__Bacteroidales;f__Prevotellaceae;g__Prevotella;s__[unclassified]	0.00244989	0.000174769	0.000271242	0.000190476	0.000156566	0.000259259	NC	0.0139695	NC	0.443428	PE	0.626125
	p__Bacteroidetes;c__Bacteroidia;o__Bacteroidales;f__Rikenellaceae;g__Alistipes;s__indistinctus	0.000198257	7.87037e-05	0.000300654	0.000203175	7.57576e-05	0.000237654	NC	0.0268493	NC	0.88176	PE	0.718278
	p__Euryarchaeota;c__Methanobacteria;o__Methanobacteriales;f__Methanobacteriaceae;g__Methanobrevibacter;s__smithii	0.0118562	0.00297569	0.00183333	0.000111111	0.00291919	0.00104321	NC	0.0421555	NC	0.16392	NC	0.30768
	p__Firmicutes;c__Bacilli;o__Lactobacillales;f__Lactobacillaceae;g__Pediococcus;__[unclassified]	9.80392e-06	2.31481e-06	2.61438e-05	0	0	0	NC	0.988539	NC	0.0433717	NC	NA
	p__Firmicutes;c__Clostridia;o__Clostridiales;f__Dehalobacteriaceae;g__Dehalobacterium;s__[unclassified]	5.55556e-05	9.25926e-06	0.000120915	0	0	4.32099e-05	NC	0.117346	NC	0.00334336	PE	0.282837
	p__Firmicutes;c__Clostridia;o__Clostridiales;f__Ruminococcaceae;g__Faecalibacterium;s__prausnitzii	0.138753	0.0807454	0.107036	0.0773175	0.150121	0.0712284	NC	0.0107101	NC	0.906782	NC	0.188094
	p__Firmicutes;c__Clostridia;o__Clostridiales;f__Ruminococcaceae;g__Gemmiger;s__formicilis	0.057805	0.0257998	0.0291601	0.0337937	0.0291768	0.0205278	NC	0.0202143	PE	0.43833	NC	0.873125
	p__Firmicutes;c__Clostridia;o__Clostridiales;f__Ruminococcaceae;g__Ruminococcus;s__[unclassified]	0.00286819	0.000828704	0.00187255	0.000868254	0.000580808	0.00144753	NC	0.0110028	NC	0.0986231	PE	0.589543
	p__Firmicutes;c__Clostridia;o__Clostridiales;f__Veillonellaceae;g__Dialister;s__[unclassified]	0.00855556	0.0022581	0.00362418	0.00573175	0.00662121	0.0111358	NC	0.0347165	PE	0.974034	PE	0.616485
	p__Verrucomicrobia;c__Verrucomicrobiae;o__Verrucomicrobiales;f__Verrucomicrobiaceae;g__Akkermansia;s__muciniphila	0.0114357	0.00254977	0.00189216	0.00878889	0.0206414	0.0024784	NC	0.0291159	PE	0.187889	NC	0.442776
	p__Bacteroidetes;c__Bacteroidia;o__Bacteroidales;f__Porphyromonadaceae;g__Parabacteroides;s__distasonis	0.00111874	0.00148727	0.00260784	0.00496349	0.000308081	0.00112654	PE	0.023336	PE	0.706724	PE	0.305116
	p__Bacteroidetes;c__Bacteroidia;o__Bacteroidales;f__Porphyromonadaceae;g__Porphyromonas;s__gingivalis	7.62527e-06	8.10185e-06	2.28758e-05	0	0	2.16049e-05	PE	0.945999	NC	0.0120618	PE	0.282837
	p__Firmicutes;c__Bacilli;o__Lactobacillales;f__Aerococcaceae;g__Abiotrophia;s__[unclassified]	0	5.90278e-05	0.000147059	0.00140635	0	0	PE	0.0191202	PE	0.985974	NA	NA
	p__Firmicutes;c__Bacilli;o__Lactobacillales;f__Streptococcaceae;g__Streptococcus;__[unclassified]	0.00566122	0.00663657	0.00554575	0.00465556	0.000606061	0.00273765	PE	0.230994	NC	1	PE	0.0352588
	p__Firmicutes;c__Clostridia;o__Clostridiales;f__[Tissierellaceae];g__Anaerococcus;s__vaginalis	6.53595e-06	6.71296e-05	3.26797e-05	7.93651e-05	3.53535e-05	0.00012037	PE	0.0203271	PE	0.541766	PE	0.240198
	p__Firmicutes;c__Clostridia;o__Clostridiales;f__[Tissierellaceae];g__Parvimonas;s__[unclassified]	2.61438e-05	7.52315e-05	1.63399e-05	3.49206e-05	0	3.08642e-06	PE	0.0352471	PE	0.668991	PE	0.477289
	p__Firmicutes;c__Clostridia;o__Clostridiales;f__Lachnospiraceae;g__Blautia;s__[unclassified]	0.0699227	0.108865	0.0848007	0.10187	0.0597071	0.114083	PE	0.012193	PE	0.526074	PE	0.101518
	p__Firmicutes;c__Clostridia;o__Clostridiales;f__Lachnospiraceae;g__Clostridium;s__citroniae	0.000358388	0.00153472	0.00112092	0.00595714	0.00060101	0.00409877	PE	0.00618886	PE	0.368111	PE	0.435753
	p__Firmicutes;c__Clostridia;o__Clostridiales;f__Lachnospiraceae;g__Clostridium;s__hathewayi	6.20915e-05	0.000947917	0.00114379	0.00220476	0.000227273	0.000731481	PE	0.00544535	PE	0.488526	PE	0.898535
	p__Firmicutes;c__Clostridia;o__Clostridiales;f__Lachnospiraceae;g__Clostridium;s__symbiosum	1.30719e-05	0.000303241	0.000189542	0.000292063	3.53535e-05	0.0026821	PE	0.0327216	PE	0.397212	PE	0.193209
	p__Firmicutes;c__Clostridia;o__Clostridiales;f__Lachnospiraceae;g__Oribacterium;s__[unclassified]	0	2.08333e-05	0	1.5873e-05	0	3.7037e-05	PE	0.0191176	PE	0.334067	PE	0.282837
	p__Firmicutes;c__Clostridia;o__Clostridiales;f__Lachnospiraceae;g__Ruminococcus2;s__gnavus	0.0143845	0.0465486	0.0573007	0.0531508	0.0252576	0.0304383	PE	0.0295576	NC	0.367253	PE	0.289665
	p__Firmicutes;c__Erysipelotrichi;o__Erysipelotrichales;f__Erysipelotrichaceae;g__Eubacterium2;s__dolichum	0.000167756	0.000628472	0.000509804	0.00124286	0.000313131	0.00173765	PE	0.0017755	PE	0.170238	PE	0.31108
	p__Fusobacteria;c__Fusobacteriia;o__Fusobacteriales;f__Fusobacteriaceae;g__Fusobacterium;s__nucleatum	6.53595e-06	0.000234954	0.000486928	0.000690476	0	8.95062e-05	PE	0.00649218	PE	0.674919	PE	0.107077
	p__Proteobacteria;c__Deltaproteobacteria;o__Desulfovibrionales;f__Desulfovibrionaceae;g__Bilophila;s__wadsworthia	0.00124728	0.00788773	0.00275817	0.0114984	0.00090404	0.00596914	PE	0.0113812	PE	0.25251	PE	0.691876

## Sheet: ST4
	Avg. relative abundance						s.d.						PE vs. NC (enrichment, P value, q)
	NCpd	NC1w	NC6w	PEpd	PE1w	PE6w	NCpd	NC1w	NC6w	PEpd	PE1w	PE6w	pd (enrich)	pd (pvalue)	pd (q)	1w (enrich)	1w (pvalue)	6w (enrich)	6w (pvalue)	levelA	levelB	levelC	Description
M00695	3.0574e-05	1.94805e-05	4.76515e-05	1.01924e-05	3.52685e-05	6.44406e-06	3.06267e-09	7.45354e-10	1.05534e-08	3.42823e-10	8.75268e-09	1.85482e-10	NC	0.00883028	0.0460189	PE	0.852976	NC	0.159282	Functional set	Cellular processes	Cell signaling	cAMP signaling
M00511	4.48187e-06	8.02194e-06	1.10014e-05	1.34654e-06	8.57443e-06	4.67167e-07	1.42089e-10	1.9136e-10	8.05264e-10	9.87696e-12	1.76765e-09	9.35524e-13	NC	0.00589572	0.0422635	PE	0.194722	NC	0.888774	Functional set	Environmental information processing	Two-component regulatory system	PleC-PleD (cell fate control) two-component regulatory system
M00449	5.10752e-05	4.20582e-05	6.2491e-05	1.81913e-05	3.72041e-05	3.03603e-05	6.19289e-09	5.25842e-09	1.52051e-08	1.87714e-09	9.97198e-09	2.99799e-09	NC	0.0105564	0.0474025	NC	0.269944	NC	0.732172	Functional set	Environmental information processing	Two-component regulatory system	CreC-CreB (phosphate regulation) two-component regulatory system
M00467	6.71366e-06	1.35555e-05	3.28218e-06	2.12942e-06	1.44525e-05	7.53222e-07	4.07467e-10	7.52555e-10	4.39598e-11	2.88201e-11	5.00903e-09	3.83392e-12	NC	0.0115898	0.0480617	PE	0.491372	NC	0.545104	Functional set	Environmental information processing	Two-component regulatory system	SasA-RpaAB (circadian timing mediating) two-component regulatory system
M00443	3.74228e-05	2.62265e-05	3.12033e-05	1.93338e-05	3.16417e-05	2.00328e-05	3.48766e-09	8.44361e-10	1.14871e-09	4.49125e-10	2.52172e-09	1.64994e-10	NC	0.0118342	0.0482031	PE	0.992218	NC	0.947159	Functional set	Environmental information processing	Two-component regulatory system	SenX3-RegX3 (phosphate starvation response) two-component regulatory system
M00510	1.67881e-06	3.38645e-06	8.18991e-07	5.31694e-07	3.61445e-06	1.87606e-07	2.5478e-11	4.69581e-11	2.742e-12	1.79762e-12	3.13057e-10	2.39733e-13	NC	0.0120858	0.0483435	PE	0.491372	NC	0.51342	Functional set	Environmental information processing	Two-component regulatory system	Cph1-Rcp1 (light response) two-component regulatory system
M00465	3.35734e-06	6.77048e-06	1.639e-06	1.06464e-06	7.22926e-06	3.75794e-07	1.01853e-10	1.87811e-10	1.09815e-11	7.21513e-12	1.25223e-09	9.63253e-13	NC	0.0120858	0.0483435	PE	0.491372	NC	0.51342	Functional set	Environmental information processing	Two-component regulatory system	ManS-ManR (manganese homeostasis) two-component regulatory system
M00508	3.35734e-06	6.77048e-06	1.639e-06	1.06464e-06	7.22926e-06	3.75794e-07	1.01853e-10	1.87811e-10	1.09815e-11	7.21513e-12	1.25223e-09	9.63253e-13	NC	0.0120858	0.0483435	PE	0.491372	NC	0.51342	Functional set	Environmental information processing	Two-component regulatory system	PixL-PixGH (positive phototaxis) two-component regulatory system
M00466	3.35734e-06	6.77048e-06	1.639e-06	1.06464e-06	7.22926e-06	3.75794e-07	1.01853e-10	1.87811e-10	1.09815e-11	7.21513e-12	1.25223e-09	9.63253e-13	NC	0.0120858	0.0483435	PE	0.491372	NC	0.51342	Functional set	Environmental information processing	Two-component regulatory system	NblS-NblR (photosynthesis) two-component regulatory system
M00307	0.00160645	0.00147659	0.00162641	0.00136231	0.00149915	0.00152166	2.04328e-07	2.21774e-07	1.7286e-07	1.32884e-07	2.67169e-07	1.00989e-07	NC	0.0010375	0.0231998	PE	1	NC	0.807945	Pathway module	Carbohydrate and lipid metabolism	Central carbohydrate metabolism	Pyruvate oxidation, pyruvate => acetyl-CoA
M00009	0.00649507	0.00655526	0.00654451	0.00602757	0.0061559	0.00598312	1.17952e-06	1.12586e-06	4.93614e-07	8.71645e-07	8.28255e-07	3.74873e-07	NC	0.00639042	0.0430825	NC	0.221507	NC	0.0393763	Pathway module	Carbohydrate and lipid metabolism	Central carbohydrate metabolism	Citrate cycle (TCA cycle, Krebs cycle)
M00011	0.00410189	0.0042344	0.00406025	0.00364678	0.0038799	0.00363312	1.4347e-06	1.56868e-06	6.28692e-07	1.12534e-06	9.5812e-07	4.94634e-07	NC	0.0102875	0.0472127	NC	0.416399	NC	0.203814	Pathway module	Carbohydrate and lipid metabolism	Central carbohydrate metabolism	Citrate cycle, second carbon oxidation, 2-oxoglutarate => oxaloacetate
M00552	0.00160105	0.00158614	0.00157575	0.00153165	0.00154227	0.00156373	1.42442e-08	1.78393e-08	9.29409e-09	1.30129e-08	3.35443e-08	1.44216e-08	NC	0.000787443	0.0229999	NC	0.09364	NC	0.773874	Pathway module	Carbohydrate and lipid metabolism	Other carbohydrate metabolism	D-galactonate degradation, De Ley-Doudoroff pathway, D-galactonate => glycerate-3P
M00549	0.00143603	0.0013248	0.00155246	0.00128261	0.00136965	0.00128407	4.68841e-08	8.53101e-08	8.97148e-08	8.40696e-08	1.03682e-07	6.07308e-08	NC	0.00101204	0.0231838	PE	0.629072	NC	0.0393763	Pathway module	Carbohydrate and lipid metabolism	Other carbohydrate metabolism	Nucleotide sugar biosynthesis, glucose => UDP-glucose
M00532	0.00137918	0.00140015	0.00145046	0.00125168	0.00144937	0.00131772	1.1852e-07	1.30463e-07	1.75135e-07	1.65775e-07	2.23979e-07	6.30686e-08	NC	0.00612435	0.0426545	PE	0.907779	NC	0.707037	Pathway module	Carbohydrate and lipid metabolism	Other carbohydrate metabolism	Photorespiration
M00741	0.000309186	0.00032976	0.000362711	0.000233194	0.0002551	0.00019699	3.45601e-08	1.36095e-07	5.57193e-08	4.65864e-08	3.58184e-08	3.78964e-08	NC	0.007721	0.0448681	NC	0.757325	NC	0.101518	Pathway module	Carbohydrate and lipid metabolism	Other carbohydrate metabolism	Propanoyl-CoA metabolism, propanoyl-CoA => succinyl-CoA
M00097	1.86386e-05	1.72344e-05	3.02205e-05	4.96677e-06	2.53129e-05	5.29431e-06	1.09002e-09	7.07208e-10	3.11368e-09	9.93592e-11	5.81004e-09	5.73146e-11	NC	0.00054962	0.0226495	PE	0.50094	NC	0.842373	Pathway module	Carbohydrate and lipid metabolism	Other terpenoid biosynthesis	beta-Carotene biosynthesis, GGAP => beta-carotene
M00365	0.000281197	0.000160979	0.000228274	0.000153511	0.000182785	0.00015807	1.06311e-07	1.40545e-08	2.22442e-08	1.35285e-08	2.12169e-08	7.03321e-09	NC	0.00748311	0.044586	PE	0.891384	NC	0.301183	Pathway module	Carbohydrate and lipid metabolism	Terpenoid backbone biosynthesis	C10-C20 isoprenoid biosynthesis, archaea
M00166	0.00153102	0.00149759	0.00149887	0.00147553	0.00147158	0.00146448	6.73429e-09	7.65489e-09	7.19535e-09	6.72065e-09	1.13862e-08	5.30871e-09	NC	0.000253961	0.0213934	NC	0.25255	NC	0.203814	Pathway module	Energy metabolism	Carbon fixation	Reductive pentose phosphate cycle, ribulose-5P => glyceraldehyde-3P
M00173	0.00683595	0.0067853	0.00674573	0.00632686	0.00635631	0.00628887	1.75176e-06	1.43281e-06	4.21292e-07	8.64734e-07	7.63826e-07	3.48278e-07	NC	0.0058683	0.0422151	NC	0.405339	NC	0.133831	Pathway module	Energy metabolism	Carbon fixation	Reductive citrate cycle (Arnon-Buchanan cycle)
M00375	0.000595869	0.000543506	0.000577082	0.000467617	0.000464793	0.000524277	5.15229e-08	9.50669e-08	1.39342e-07	3.60301e-08	4.90677e-08	4.90428e-08	NC	0.007721	0.0448681	NC	0.486325	NC	0.912045	Pathway module	Energy metabolism	Carbon fixation	Hydroxypropionate-hydroxybutylate cycle
M00374	0.00331474	0.00328352	0.00321908	0.00297747	0.00299934	0.00300933	7.00253e-07	5.86038e-07	2.81991e-07	1.81965e-07	1.80338e-07	1.16098e-07	NC	0.0092947	0.046433	NC	0.601848	NC	0.520798	Pathway module	Energy metabolism	Carbon fixation	Dicarboxylate-hydroxybutyrate cycle
M00044	1.82636e-05	2.30619e-05	3.34215e-05	8.26937e-06	1.55772e-05	1.37962e-05	1.00879e-09	1.35709e-09	9.4445e-09	4.41391e-10	1.91775e-09	7.65514e-10	NC	0.0114358	0.0479699	NC	0.180678	NC	0.499656	Pathway module	Nucleotide and amino acid metabolism	Aromatic amino acid metabolism	Tyrosine degradation, tyrosine => homogentisate
M00112	1.49368e-05	1.17715e-05	1.91637e-05	3.51645e-06	1.77832e-05	2.4882e-06	8.99803e-10	4.13074e-10	2.60984e-09	8.8607e-11	3.75777e-09	4.45427e-11	NC	0.000612243	0.022767	PE	0.202153	NC	0.779699	Pathway module	Nucleotide and amino acid metabolism	Cofactor and vitamin biosynthesis	Tocopherol/tocotorienol biosynthesis
M00129	0.000990424	0.000881013	0.00102745	0.000853208	0.000894941	0.000828184	5.50711e-08	5.76814e-08	4.11171e-08	4.82618e-08	6.98987e-08	2.32147e-08	NC	0.00346582	0.0360562	PE	0.846893	NC	0.00696494	Pathway module	Nucleotide and amino acid metabolism	Cofactor and vitamin biosynthesis	Ascorbate biosynthesis, animals, glucose-1P => ascorbate
M00124	0.00111944	0.00117876	0.00112755	0.00100493	0.00106026	0.00100316	8.57098e-08	8.3721e-08	7.06183e-08	8.14996e-08	9.92937e-08	3.35602e-08	NC	0.0118358	0.048204	NC	0.0861071	NC	0.220433	Pathway module	Nucleotide and amino acid metabolism	Cofactor and vitamin biosynthesis	Pyridoxal biosynthesis, erythrose-4P => pyridoxal-5P
M00021	0.0017229	0.00166068	0.00171855	0.00162395	0.00163629	0.00160014	2.8282e-08	3.22687e-08	3.06486e-08	2.38694e-08	3.37723e-08	1.2776e-08	NC	0.00160977	0.0258804	NC	0.684998	NC	0.173257	Pathway module	Nucleotide and amino acid metabolism	Cysteine and methionine metabolism	Cysteine biosynthesis, serine => cysteine
M00614	0.00683595	0.0067853	0.00674573	0.00632686	0.00635631	0.00628887	1.75176e-06	1.43281e-06	4.21292e-07	8.64734e-07	7.63826e-07	3.48278e-07	NC	0.0058683	0.0422151	NC	0.405339	NC	0.133831	Signature module	Module set	Metabolic capacity	Anoxygenic photosynthesis in green sulfur bacteria
M00154	1.29959e-05	5.36082e-06	3.60274e-05	3.08891e-06	1.20762e-05	3.4786e-06	7.08017e-10	5.26211e-11	5.27042e-09	8.30722e-11	1.61374e-09	5.98908e-11	NC	0.000761328	0.0229717	PE	0.197882	NC	0.573284	Structural complex	Energy metabolism	ATP synthesis	Cytochrome c oxidase
M00155	2.88087e-05	1.43965e-05	8.18729e-05	6.70471e-06	2.7474e-05	1.19061e-05	3.02268e-09	4.27502e-10	2.77971e-08	3.35765e-10	7.9813e-09	9.12292e-10	NC	0.0010572	0.0232116	PE	0.171995	NC	0.573236	Structural complex	Energy metabolism	ATP synthesis	Cytochrome c oxidase, prokaryotes
M00145	4.51618e-05	7.27895e-05	3.39425e-05	1.31173e-05	8.29253e-05	5.94465e-06	1.20654e-08	2.06002e-08	3.35312e-09	8.33544e-10	1.38086e-07	1.55969e-10	NC	0.00107945	0.0232245	PE	0.340544	NC	0.535588	Structural complex	Energy metabolism	ATP synthesis	NAD(P)H:quinone oxidoreductase, chloroplasts and cyanobacteria
M00150	0.000402016	0.000309998	0.000203381	0.00021384	0.000303424	0.000263953	1.88355e-07	8.41534e-08	1.00243e-08	4.19335e-08	9.90939e-08	3.77004e-08	NC	0.00213977	0.0295339	NC	0.667802	PE	0.610874	Structural complex	Energy metabolism	ATP synthesis	Fumarate reductase, prokaryotes
M00162	1.17514e-05	2.37245e-05	5.73745e-06	3.72406e-06	2.52911e-05	1.31633e-06	1.24832e-09	2.30496e-09	1.34383e-10	8.81178e-11	1.53396e-08	1.17726e-11	NC	0.0115898	0.0480617	PE	0.491372	NC	0.51342	Structural complex	Energy metabolism	ATP synthesis	Cytochrome b6f complex
M00163	2.6782e-05	2.51684e-05	1.10009e-05	7.23129e-06	2.53294e-05	4.9665e-06	3.26078e-09	1.79633e-09	1.63286e-10	9.74783e-11	1.15394e-08	2.5843e-11	NC	0.0114133	0.0479564	PE	0.198586	NC	0.430968	Structural complex	Energy metabolism	Photosynthesis	Photosystem I
M00161	1.84666e-05	3.72886e-05	9.02491e-06	5.86179e-06	3.97342e-05	2.07256e-06	3.08334e-09	5.69254e-09	3.3187e-10	2.18157e-10	3.78807e-08	2.8894e-11	NC	0.0119598	0.0482738	PE	0.478336	NC	0.545104	Structural complex	Energy metabolism	Photosynthesis	Photosystem II
M00336	0.000437039	0.00043182	0.000483328	0.000275786	0.00033657	0.000270901	6.99687e-08	9.29332e-08	6.72759e-08	5.58512e-08	5.90418e-08	4.32558e-08	NC	0.00160977	0.0258804	NC	0.207033	NC	0.0350297	Structural complex	Environmental information processing	Bacterial secretion system	Twin-arginine translocation (Tat) system
M00244	0.000174902	0.000133444	0.000141032	0.000113436	0.000156681	9.92213e-05	1.50362e-08	2.24431e-08	2.15117e-08	1.40361e-08	3.29794e-08	8.19303e-09	NC	0.00593108	0.0423255	PE	0.732815	NC	0.464664	Structural complex	Environmental information processing	Metallic cation, iron-siderophore and vitamin B12 transport system	Putative zinc/manganese transport system
M00321	6.71496e-06	1.35585e-05	3.27973e-06	2.12692e-06	1.44578e-05	7.50944e-07	4.07457e-10	7.52662e-10	4.39731e-11	2.87375e-11	5.0089e-09	3.84438e-12	NC	0.0120858	0.0483435	PE	0.491372	NC	0.51342	Structural complex	Environmental information processing	Mineral and organic ion transport system	Bicarbonate transport system
M00237	0.00332757	0.00293688	0.0037043	0.00276197	0.00278389	0.00282177	6.5618e-07	8.38707e-07	3.21628e-06	4.59339e-07	6.66669e-07	3.19336e-07	NC	0.00114535	0.0232597	NC	0.523485	NC	0.101518	Structural complex	Environmental information processing	Phosphate and amino acid transport system	Branched-chain amino acid transport system
M00233	0.0001663	9.79016e-05	0.000237011	0.000102898	0.00012287	8.31075e-05	2.36851e-08	1.16631e-08	2.84734e-08	1.48094e-08	2.38243e-08	6.4654e-09	NC	0.00418881	0.0384193	PE	0.488611	NC	0.00509988	Structural complex	Environmental information processing	Phosphate and amino acid transport system	Glutamate transport system
M00323	1.0225e-05	1.81324e-05	5.06394e-06	3.7881e-06	1.96249e-05	3.7355e-06	6.41268e-10	1.26544e-09	6.77999e-11	4.92653e-11	7.78016e-09	1.63475e-11	NC	0.00692507	0.0438645	PE	0.769026	NC	0.471996	Structural complex	Environmental information processing	Phosphate and amino acid transport system	Urea transport system
M00322	8.39512e-06	1.69357e-05	4.09518e-06	2.66092e-06	1.80708e-05	9.37667e-07	6.36872e-10	1.17529e-09	6.85483e-11	4.5e-11	7.82642e-09	5.99254e-12	NC	0.0120858	0.0483435	PE	0.491372	NC	0.51342	Structural complex	Environmental information processing	Phosphate and amino acid transport system	Neutral amino acid transport system
M00202	0.000204575	0.000176426	0.000159526	0.00010276	0.000117397	0.000136796	3.15617e-08	2.39837e-08	2.88157e-08	1.03082e-08	2.64132e-08	1.1158e-08	NC	0.000999497	0.0231756	NC	0.139318	NC	0.773874	Structural complex	Environmental information processing	Saccharide, polyol, and lipid transport system	Oligogalacturonide transport system
M00400	1.88639e-05	9.49108e-06	1.01636e-05	5.37131e-06	1.06754e-05	3.1912e-06	4.02719e-09	1.30899e-10	1.93606e-10	1.77311e-10	7.21688e-10	1.91652e-11	NC	0.00168837	0.0262196	PE	0.469298	NC	0.233332	Structural complex	Genetic information processing	Protein processing	p97-Ufd1-Npl4 complex
M00403	1.88639e-05	9.49108e-06	1.01636e-05	5.37131e-06	1.06754e-05	3.1912e-06	4.02719e-09	1.30899e-10	1.93606e-10	1.77311e-10	7.21688e-10	1.91652e-11	NC	0.00168837	0.0262196	PE	0.469298	NC	0.233332	Structural complex	Genetic information processing	Protein processing	HRD1/SEL1 ERAD complex
M00290	2.23437e-05	1.3027e-05	7.37445e-06	7.79194e-06	6.89965e-06	9.50355e-06	1.07522e-09	4.791e-10	1.55357e-10	1.78052e-10	1.0888e-10	2.36906e-10	NC	0.00254711	0.0319496	NC	0.476401	PE	0.642314	Structural complex	Genetic information processing	Repair system	Holo-TFIIH complex
M00727	0.00144012	0.00158712	0.0014592	0.00161617	0.00157344	0.00164969	6.25555e-08	4.96027e-08	5.07953e-08	4.54549e-08	6.54513e-08	3.04787e-08	PE	6.11569e-05	0.0161456	NC	0.953814	PE	0.0393763	Functional set	Environmental information processing	Drug resistance	Cationic antimicrobial peptide (CAMP) resistance, N-acetylmuramoyl-L-alanine amidase AmiA and AmiC
M00519	0.00377188	0.00383085	0.00373892	0.00441943	0.00422137	0.00431832	1.26656e-06	1.2912e-06	7.05715e-07	1.2564e-06	2.03575e-06	1.38547e-06	PE	0.00625611	0.0428699	PE	0.46235	PE	0.237969	Functional set	Environmental information processing	Two-component regulatory system	YesM-YesN two-component regulatory system
M00565	0.00352978	0.00359429	0.00357152	0.00385231	0.00358797	0.00374437	4.38555e-07	4.16526e-07	3.28723e-07	3.23959e-07	5.26e-07	2.20682e-07	PE	0.005157	0.0408275	NC	0.984597	PE	0.740218	Pathway module	Carbohydrate and lipid metabolism	Other carbohydrate metabolism	Trehalose biosynthesis, D-glucose 1P => trehalose
M00014	0.00269043	0.00284621	0.00297556	0.00290963	0.00291185	0.00294669	1.44569e-07	3.55909e-07	2.21871e-07	1.75578e-07	2.81956e-07	1.20379e-07	PE	0.00695398	0.0439042	PE	0.45061	NC	0.982376	Pathway module	Carbohydrate and lipid metabolism	Other carbohydrate metabolism	Glucuronate pathway (uronate pathway)
M00104	1.77101e-06	7.85312e-07	1.85485e-05	2.16068e-06	1.77704e-06	1.3042e-06	3.81883e-11	1.1586e-12	3.35932e-09	1.9062e-11	9.96901e-12	4.14151e-12	PE	0.0103202	0.0472363	PE	0.680518	NC	0.215346	Pathway module	Carbohydrate and lipid metabolism	Sterol biosynthesis	Bile acid biosynthesis, cholesterol => cholate/chenodeoxycholate
M00377	0.00396689	0.0040921	0.00414907	0.00440145	0.00416581	0.00432874	6.79204e-07	6.06984e-07	6.05063e-07	4.58527e-07	9.87059e-07	4.45301e-07	PE	0.00538494	0.0413016	PE	0.953814	PE	0.707037	Pathway module	Energy metabolism	Carbon fixation	Reductive acetyl-CoA pathway (Wood-Ljungdahl pathway)
M00023	0.00341537	0.0036235	0.00360277	0.0038029	0.00366987	0.00350959	3.74478e-07	5.71823e-07	4.96461e-07	4.32011e-07	8.44011e-07	4.15609e-07	PE	0.00493782	0.0403418	PE	0.510942	NC	0.877092	Pathway module	Nucleotide and amino acid metabolism	Aromatic amino acid metabolism	Tryptophan biosynthesis, chorismate => tryptophan
M00622	3.63985e-06	2.01882e-06	2.85146e-05	3.65039e-06	5.4444e-06	6.53006e-06	1.07814e-10	4.39443e-12	7.31838e-09	3.08995e-11	6.19652e-11	1.40893e-10	PE	0.00715479	0.0441723	PE	0.245673	NC	0.404466	Pathway module	Nucleotide and amino acid metabolism	Cofactor and vitamin biosynthesis	Nicotinate degradation, nicotinate => fumarate
M00546	0.000438931	0.000532584	0.000482316	0.000542057	0.000590274	0.000555902	2.83847e-08	3.79529e-08	5.86284e-08	4.37745e-08	6.63131e-08	5.17304e-08	PE	0.00756179	0.0446808	PE	0.405339	PE	0.386939	Pathway module	Nucleotide and amino acid metabolism	Purine metabolism	Purine degradation, xanthine => urea
M00046	0.000468318	0.000525021	0.000497653	0.000537526	0.000494285	0.000545304	1.83359e-08	3.20184e-08	3.8172e-08	2.04613e-08	1.87882e-08	5.71454e-09	PE	0.00493782	0.0403418	NC	0.9692	PE	0.092197	Pathway module	Nucleotide and amino acid metabolism	Pyrimidine metabolism	Pyrimidine degradation, uracil => beta-alanine, thymine => 3-aminoisobutanoate
M00625	0.000306303	0.000341348	0.000308733	0.000382973	0.000338565	0.000363866	1.50862e-08	2.59126e-08	1.36418e-08	1.71939e-08	2.47275e-08	1.05764e-08	PE	0.00538494	0.0413016	NC	1	PE	0.464664	Signature module	Gene set	Drug resistance	Methicillin resistance
M00618	0.00579165	0.0059	0.00593771	0.00633576	0.00603823	0.00625103	1.2312e-06	1.01661e-06	9.90493e-07	8.26465e-07	1.68846e-06	7.57834e-07	PE	0.0083883	0.04559	PE	0.831797	PE	0.580115	Signature module	Module set	Metabolic capacity	Acetogen
M00159	0.0046757	0.00492097	0.00485879	0.00539069	0.00523245	0.00533744	1.6022e-06	3.47127e-06	8.12285e-07	1.59904e-06	1.87137e-06	1.12142e-06	PE	0.00493782	0.0403418	PE	0.46235	PE	0.25643	Structural complex	Energy metabolism	ATP synthesis	V-type ATPase, prokaryotes
M00258	0.0098596	0.00963974	0.0101451	0.0106885	0.0103499	0.0103214	3.78784e-06	5.3624e-06	1.42588e-06	2.34086e-06	3.99868e-06	2.07907e-06	PE	0.00483142	0.0400947	PE	0.394452	PE	0.437867	Structural complex	Environmental information processing	ABC-2 type and other transport systems	Putative ABC transport system
M00282	0.000294175	0.000328143	0.000279856	0.00038088	0.000328827	0.000351943	1.22362e-08	1.28233e-08	1.54971e-08	1.57799e-08	2.30813e-08	9.94331e-09	PE	0.000658784	0.0228404	PE	0.984597	PE	0.101518	Structural complex	Environmental information processing	Phosphotransferase system (PTS)	PTS system, D-glucosamine-specific II component
M00269	0.000356831	0.000422839	0.000391128	0.000444321	0.000479926	0.000434851	2.58371e-08	4.38115e-08	2.25722e-08	3.39908e-08	4.04332e-08	1.56925e-08	PE	0.00639042	0.0430825	PE	0.31374	PE	0.317452	Structural complex	Environmental information processing	Phosphotransferase system (PTS)	PTS system, sucrose-specific II component
M00196	0.00208391	0.00216612	0.00229375	0.00243653	0.00235065	0.0024353	3.62396e-07	5.99337e-07	2.98786e-07	3.53954e-07	4.2131e-07	2.02243e-07	PE	0.00323907	0.0351786	PE	0.352666	PE	0.674383	Structural complex	Environmental information processing	Saccharide, polyol, and lipid transport system	Multiple sugar transport system
M00212	0.00463953	0.00516818	0.00454949	0.00549366	0.00541277	0.0058997	2.20745e-06	2.9063e-06	1.73234e-06	2.49541e-06	3.715e-06	2.14379e-06	PE	0.00695398	0.0439042	PE	0.629072	PE	0.0350297	Structural complex	Environmental information processing	Saccharide, polyol, and lipid transport system	Ribose transport system
M00197	0.00100964	0.00108238	0.00107893	0.00118573	0.00119263	0.00127317	1.38667e-07	1.34461e-07	1.4219e-07	1.42126e-07	2.50483e-07	1.59398e-07	PE	0.0116026	0.0480692	PE	0.742668	PE	0.173257	Structural complex	Environmental information processing	Saccharide, polyol, and lipid transport system	Putative fructooligosaccharide transport system
M00205	0.000601421	0.00064867	0.000553292	0.000727532	0.000669372	0.000689904	6.15661e-08	5.71573e-08	2.89638e-08	6.98197e-08	1.34387e-07	9.0697e-08	PE	0.0118358	0.048204	PE	0.80179	PE	0.203814	Structural complex	Environmental information processing	Saccharide, polyol, and lipid transport system	N-Acetylglucosamine transport system
M00093	0.00166936	0.00173717	0.00165268	0.00177466	0.00163726	0.00169256	3.2209e-08	4.19591e-08	5.92437e-08	3.5735e-08	6.42447e-08	4.95527e-08	PE	0.0130649	0.0506663	NC	0.25255	PE	0.674383	Pathway module	Carbohydrate and lipid metabolism	Lipid metabolism	Phosphatidylethanolamine (PE) biosynthesis, PA => PS => PE
M00342	7.03859e-05	2.96689e-05	4.46514e-05	3.54794e-05	3.81579e-05	2.18967e-05	1.9207e-08	1.92233e-09	1.82863e-09	2.47494e-09	3.30542e-09	4.04683e-10	NC	0.0141266	0.0530302	PE	0.15586	NC	0.105602	Structural complex	Genetic information processing	Proteasome	Bacterial proteasome
M00742	0.0018699	0.0019336	0.0018154	0.00201143	0.00195496	0.00198189	7.8472e-08	6.27956e-08	3.74813e-08	7.94386e-08	1.48974e-07	9.23588e-08	PE	0.0149749	0.0548128	PE	0.786891	PE	0.237969	Functional set	Environmental information processing	Drug resistance	Aminoglycoside resistance, protease FtsH
M00038	0.000331546	0.000295582	0.0003855	0.00028049	0.000281004	0.000339867	1.0304e-08	1.96402e-08	1.65924e-08	9.20591e-09	1.70868e-08	1.56405e-08	NC	0.0155639	0.0559993	NC	0.757325	NC	0.437867	Pathway module	Nucleotide and amino acid metabolism	Aromatic amino acid metabolism	Tryptophan metabolism, tryptophan => kynurenine => 2-aminomuconate
M00088	0.000405323	0.000351549	0.000467367	0.000340084	0.000341207	0.000395015	1.9933e-08	2.80759e-08	2.91371e-07	1.36284e-08	3.17757e-08	1.59935e-08	NC	0.015866	0.0565923	NC	0.642875	NC	0.159282	Pathway module	Carbohydrate and lipid metabolism	Fatty acid metabolism	Ketone body biosynthesis, acetyl-CoA => acetoacetate/3-hydroxybutyrate/acetone
M00573	0.00147938	0.00159181	0.00140332	0.00161325	0.00157223	0.00156647	6.83583e-08	1.05645e-07	9.18552e-08	9.93388e-08	1.3116e-07	8.67947e-08	PE	0.0161733	0.0571849	NC	0.938444	PE	0.437867	Pathway module	Nucleotide and amino acid metabolism	Cofactor and vitamin biosynthesis	Biotin biosynthesis, BioI pathway, long-chain-acyl-ACP => pimeloyl-ACP => biotin
M00123	0.00147938	0.00159181	0.00140332	0.00161325	0.00157223	0.00156647	6.83583e-08	1.05645e-07	9.18552e-08	9.93388e-08	1.3116e-07	8.67947e-08	PE	0.0161733	0.0571849	NC	0.938444	PE	0.437867	Pathway module	Nucleotide and amino acid metabolism	Cofactor and vitamin biosynthesis	Biotin biosynthesis, pimeloyl-ACP/CoA => biotin
M00049	0.00313013	0.00301688	0.00313052	0.00304523	0.00298724	0.00299282	5.99227e-08	9.20064e-08	4.12864e-08	4.27298e-08	5.32627e-08	5.40807e-08	NC	0.0177893	0.0601391	NC	0.953814	NC	0.188094	Pathway module	Nucleotide and amino acid metabolism	Purine metabolism	Adenine ribonucleotide biosynthesis, IMP => ADP,ATP
M00243	4.72962e-05	2.75589e-05	5.03604e-05	3.66775e-05	7.9349e-05	2.257e-05	4.34555e-09	1.24053e-09	1.58145e-08	6.56197e-09	2.00274e-08	6.19408e-10	NC	0.0190013	0.06219	PE	0.161686	NC	0.492315	Structural complex	Environmental information processing	Metallic cation, iron-siderophore and vitamin B12 transport system	Manganese/iron transport system
M00526	0.00541571	0.00555184	0.00544924	0.00561956	0.00552231	0.00552949	1.42334e-07	1.29688e-07	1.41305e-07	1.04641e-07	2.77141e-07	1.19246e-07	PE	0.0202888	0.0642302	NC	1	PE	0.740218	Pathway module	Nucleotide and amino acid metabolism	Lysine metabolism	Lysine biosynthesis, DAP dehydrogenase pathway, aspartate => lysine
M00581	0.000811864	0.000800842	0.000805218	0.000881555	0.000808762	0.000875905	3.21893e-08	3.44408e-08	2.05256e-08	2.63987e-08	4.89683e-08	2.93073e-08	PE	0.0206698	0.0648086	PE	0.670842	PE	0.173257	Structural complex	Environmental information processing	Metallic cation, iron-siderophore and vitamin B12 transport system	Biotin transport system
M00582	0.000811864	0.000800842	0.000805218	0.000881555	0.000808762	0.000875905	3.21893e-08	3.44408e-08	2.05256e-08	2.63987e-08	4.89683e-08	2.93073e-08	PE	0.0206698	0.0648086	PE	0.670842	PE	0.173257	Structural complex	Environmental information processing	Metallic cation, iron-siderophore and vitamin B12 transport system	Energy-coupling factor transport system
M00107	1.84595e-05	2.42078e-05	1.54928e-05	9.15521e-06	1.68843e-05	1.41388e-05	9.11795e-10	1.36136e-09	1.4117e-09	4.80381e-10	1.95118e-09	7.85745e-10	NC	0.0211058	0.065457	NC	0.143286	NC	0.417918	Pathway module	Carbohydrate and lipid metabolism	Sterol biosynthesis	Steroid hormone biosynthesis, cholesterol => prognenolone => progesterone
M00110	1.84595e-05	2.42078e-05	1.54928e-05	9.15521e-06	1.68843e-05	1.41388e-05	9.11795e-10	1.36136e-09	1.4117e-09	4.80381e-10	1.95118e-09	7.85745e-10	NC	0.0211058	0.065457	NC	0.143286	NC	0.417918	Pathway module	Carbohydrate and lipid metabolism	Sterol biosynthesis	C19/C18-Steroid hormone biosynthesis, pregnenolone => androstenedione => estrone
M00168	0.000230494	0.000222827	0.000257665	0.000168368	0.000212173	0.000181782	2.48511e-08	2.96126e-08	2.37892e-08	2.06445e-08	2.5695e-08	1.42072e-08	NC	0.0218504	0.0665324	NC	0.945564	NC	0.25643	Pathway module	Energy metabolism	Carbon fixation	CAM (Crassulacean acid metabolism), dark
M00223	0.000318269	0.000234688	0.000302275	0.00025035	0.000325623	0.000225039	3.5625e-08	2.49176e-08	5.37863e-08	4.26377e-08	1.11581e-07	1.87532e-08	NC	0.0218504	0.0665324	PE	0.536181	NC	0.610874	Structural complex	Environmental information processing	Phosphate and amino acid transport system	Phosphonate transport system
M00577	0.00149594	0.00159796	0.00140656	0.00161708	0.00157664	0.00157259	8.65426e-08	1.04528e-07	9.19923e-08	9.71042e-08	1.29543e-07	8.85128e-08	PE	0.0222568	0.0671029	NC	0.923097	PE	0.437867	Pathway module	Nucleotide and amino acid metabolism	Cofactor and vitamin biosynthesis	Biotin biosynthesis, BioW pathway, pimelate => pimeloyl-CoA => biotin
M00022	0.0064293	0.0064601	0.00639959	0.00665675	0.00632905	0.00649535	3.05499e-07	3.269e-07	2.08322e-07	3.14927e-07	5.50075e-07	2.18883e-07	PE	0.0226697	0.0676713	NC	0.56202	PE	0.674383	Pathway module	Nucleotide and amino acid metabolism	Aromatic amino acid metabolism	Shikimate pathway, phosphoenolpyruvate + erythrose-4P => chorismate
M00259	0.000159329	0.000187163	0.000100098	9.18023e-05	0.000121067	0.000101736	3.48622e-08	4.03411e-08	7.09355e-09	1.91976e-08	2.85247e-08	1.68905e-08	NC	0.0228782	0.0679541	NC	0.140799	PE	0.910511	Structural complex	Environmental information processing	ABC-2 type and other transport systems	Heme transport system
M00668	2.85616e-05	3.08199e-05	2.74577e-05	1.6473e-05	2.9215e-05	1.49079e-05	1.29321e-09	1.67636e-09	3.64049e-09	1.30061e-09	2.25301e-09	2.70812e-10	NC	0.0230871	0.0682346	NC	0.323202	NC	0.642314	Functional set	Environmental information processing	Drug efflux transporter/pump	Tetracycline resistance, TetA transporter
M00480	0.000144333	0.000161675	0.000116203	0.000199197	0.000164597	0.00017245	8.79315e-09	8.11726e-09	5.7419e-09	1.59212e-08	1.6897e-08	1.29515e-08	PE	0.0230893	0.0682374	PE	0.699263	PE	0.173257	Functional set	Environmental information processing	Two-component regulatory system	VraS-VraR (cell-wall peptidoglycan synthesis) two-component regulatory system
M00115	0.0029988	0.00306122	0.0031647	0.00315213	0.00297645	0.00307395	1.34542e-07	1.93026e-07	9.21527e-08	9.04065e-08	2.03231e-07	9.60465e-08	PE	0.0235156	0.0688011	NC	0.615395	NC	0.580115	Pathway module	Nucleotide and amino acid metabolism	Cofactor and vitamin biosynthesis	NAD biosynthesis, aspartate => NAD
M00378	7.86469e-05	1.83123e-05	1.55363e-05	1.43056e-05	9.18075e-06	7.03972e-06	1.4733e-07	9.70933e-10	7.45953e-10	5.75296e-09	1.2517e-09	4.59391e-10	NC	0.0246082	0.0701958	NC	0.476345	NC	0.133831	Pathway module	Energy metabolism	Methane metabolism	F420 biosynthesis
M00839	0.00187654	0.00196103	0.00206056	0.00212212	0.00214302	0.00215771	2.11766e-07	5.89611e-07	1.53366e-07	3.20484e-07	3.59972e-07	1.16387e-07	PE	0.0252898	0.0710309	PE	0.150191	PE	0.740218	Functional set	Environmental information processing	Two-component regulatory system	PdtaS-PdtaR two-component regulatory system
M00726	8.03235e-06	8.61888e-06	5.90764e-06	1.18247e-05	2.10517e-05	8.20922e-06	3.18483e-10	3.98216e-10	8.85854e-11	2.47877e-09	1.99008e-09	5.81278e-11	PE	0.0257474	0.0715774	PE	0.0274993	PE	0.0835538	Signature module	Gene set	Drug resistance	Cationic antimicrobial peptide (CAMP) resistance, lysyl-phosphatidylglycerol (L-PG) synthase MprF
M00036	0.00109193	0.00105696	0.00131209	0.00104082	0.00112348	0.00107085	3.08794e-08	1.82966e-08	3.10723e-07	4.77194e-08	6.69411e-08	1.69544e-08	NC	0.025751	0.0715817	PE	0.394452	NC	0.464664	Pathway module	Nucleotide and amino acid metabolism	Branched-chain amino acid metabolism	Leucine degradation, leucine => acetoacetate + acetyl-CoA
M00458	8.91341e-05	6.13775e-05	0.000124255	6.51217e-05	7.39863e-05	6.59361e-05	4.08406e-09	3.03197e-09	7.45105e-09	3.60962e-09	4.87621e-09	4.43363e-09	NC	0.0262172	0.0721269	PE	0.629072	NC	0.0124979	Functional set	Environmental information processing	Two-component regulatory system	ResE-ResD (aerobic and anaerobic respiration) two-component regulatory system
M00207	0.01637	0.01583	0.0172609	0.0178736	0.0177341	0.0168996	1.61227e-05	2.08729e-05	1.32051e-05	1.38711e-05	1.91763e-05	1.14072e-05	PE	0.0262195	0.0721296	PE	0.200053	NC	0.982376	Structural complex	Environmental information processing	Saccharide, polyol, and lipid transport system	Putative multiple sugar transport system
M00500	9.93861e-06	1.63998e-06	1.66961e-05	1.92328e-06	6.9498e-06	2.00641e-06	6.43875e-10	1.22053e-11	2.65789e-09	7.80745e-11	1.09061e-09	4.07955e-11	NC	0.0263603	0.0722921	PE	0.0645647	NC	0.166733	Functional set	Environmental information processing	Two-component regulatory system	AtoS-AtoC (cPHB biosynthesis) two-component regulatory system
M00507	3.0559e-05	5.33081e-05	4.35323e-05	1.68151e-05	4.82611e-05	1.20576e-05	2.82365e-09	4.3029e-09	8.14956e-09	1.65003e-09	2.55845e-08	3.50621e-10	NC	0.0271378	0.0731713	NC	0.0159679	NC	0.464664	Functional set	Environmental information processing	Two-component regulatory system	ChpA-ChpB/PilGH (chemosensory) two-component regulatory system
M00024	0.00188712	0.0018395	0.00191706	0.00180001	0.00172549	0.00180473	3.2794e-08	4.43566e-08	4.93268e-08	3.95531e-08	4.80834e-08	4.68799e-08	NC	0.0271787	0.0732167	NC	0.119365	NC	0.159282	Pathway module	Nucleotide and amino acid metabolism	Aromatic amino acid metabolism	Phenylalanine biosynthesis, chorismate => phenylalanine
M00422	0.000310456	0.000329367	0.000329096	0.000396803	0.000355493	0.000396921	3.37891e-08	1.60703e-08	3.09019e-08	4.46991e-08	7.3478e-08	5.29852e-08	PE	0.0271787	0.0732167	PE	0.510942	PE	0.520798	Pathway module	Energy metabolism	Methane metabolism	Acetyl-CoA pathway, CO2 => acetyl-CoA
M00251	0.000178549	0.000170083	0.000149034	0.000228188	0.000189235	0.000209252	8.93653e-09	4.62652e-09	5.55033e-09	1.30991e-08	1.76905e-08	1.21895e-08	PE	0.028168	0.0748686	PE	0.9692	PE	0.122306	Structural complex	Environmental information processing	ABC-2 type and other transport systems	Teichoic acid transport system
M00304	6.98098e-05	8.01133e-05	3.93607e-05	3.96483e-05	4.87924e-05	6.13282e-05	7.50392e-09	1.12883e-08	1.52083e-09	3.9523e-09	1.40748e-08	7.15207e-09	NC	0.0286707	0.0756913	NC	0.08604	PE	0.807945	Structural complex	Environmental information processing	Phosphotransferase system (PTS)	PTS system, fructose-specific II component
M00118	0.000135173	0.000120864	0.000103931	7.98325e-05	0.000114255	0.000101878	1.96846e-08	2.29484e-08	1.35475e-08	7.34546e-09	1.99359e-08	1.05932e-08	NC	0.0315972	0.0807775	NC	0.923097	NC	0.982376	Pathway module	Nucleotide and amino acid metabolism	Cofactor and vitamin biosynthesis	Glutathione biosynthesis, glutamate => glutathione
M00029	0.00210326	0.00190755	0.00210132	0.0019624	0.00188456	0.00195285	8.02937e-08	1.28411e-07	4.92829e-08	8.0549e-08	9.16156e-08	5.72078e-08	NC	0.0335929	0.0840653	NC	0.938444	NC	0.0755545	Pathway module	Nucleotide and amino acid metabolism	Arginine and proline metabolism	Urea cycle
M00020	0.00210311	0.00208438	0.00217949	0.00206033	0.00200452	0.00210329	1.68542e-08	5.04706e-08	2.55295e-08	1.96066e-08	3.89958e-08	2.04735e-08	NC	0.0335929	0.0840653	NC	0.173818	NC	0.092197	Pathway module	Nucleotide and amino acid metabolism	Serine and threonine metabolism	Serine biosynthesis, glycerate-3P => serine
M00005	0.00112838	0.00111975	0.0011416	0.00119152	0.0011303	0.00118238	2.3913e-08	2.84984e-08	2.49116e-08	2.20589e-08	2.70163e-08	1.12582e-08	PE	0.0335929	0.0840653	PE	0.757325	PE	0.580115	Pathway module	Carbohydrate and lipid metabolism	Central carbohydrate metabolism	PRPP biosynthesis, ribose 5P => PRPP
M00216	0.000534741	0.000601442	0.000486196	0.000684357	0.000658792	0.000716727	1.10585e-07	4.8015e-08	7.55613e-08	1.57299e-07	2.64892e-07	2.09923e-07	PE	0.034779	0.0859544	PE	0.474256	PE	0.092197	Structural complex	Environmental information processing	Saccharide, polyol, and lipid transport system	Multiple sugar transport system
M00042	1.2349e-05	1.72858e-06	2.10818e-06	2.0789e-06	1.21e-07	8.49106e-07	4.09007e-09	2.37013e-11	2.12338e-11	1.59947e-10	3.31873e-13	1.2115e-11	NC	0.0347916	0.0859743	NC	0.270078	NC	0.626125	Pathway module	Nucleotide and amino acid metabolism	Aromatic amino acid metabolism	Catecholamine biosynthesis, tyrosine => dopamine => noradrenaline => adrenaline
M00702	1.52221e-05	1.91755e-05	5.33818e-06	7.02817e-06	1.18769e-05	1.32768e-05	9.09884e-10	1.34305e-09	8.86651e-11	4.15412e-10	1.55305e-09	7.51933e-10	NC	0.036587	0.0887455	NC	0.550026	PE	0.981799	Signature module	Gene set	Drug resistance	Multidrug resistance, efflux pump NorB
M00086	0.00070681	0.000670443	0.000724599	0.00062556	0.000601152	0.000569507	3.52564e-08	5.33065e-08	1.01366e-07	4.76396e-08	5.50533e-08	2.84757e-08	NC	0.0372588	0.0897564	NC	0.167671	NC	0.25643	Pathway module	Carbohydrate and lipid metabolism	Fatty acid metabolism	beta-Oxidation, acyl-CoA synthesis
M00085	9.89817e-06	1.60859e-06	1.66961e-05	1.9212e-06	6.94123e-06	1.92842e-06	6.44182e-10	1.18769e-11	2.65789e-09	7.78507e-11	1.09007e-09	4.10333e-11	NC	0.0385167	0.0916124	PE	0.20477	NC	0.587832	Pathway module	Carbohydrate and lipid metabolism	Fatty acid metabolism	Fatty acid biosynthesis, elongation, mitochondria
M00252	1.97954e-05	3.20929e-06	3.33922e-05	3.8451e-06	1.38803e-05	3.85701e-06	2.5763e-09	4.72255e-11	1.06316e-08	3.11826e-10	4.35989e-09	1.64134e-10	NC	0.0385167	0.0916124	PE	0.20477	NC	0.587832	Structural complex	Environmental information processing	ABC-2 type and other transport systems	Lipooligosaccharide transport system
M00613	0.00365643	0.00393137	0.00386829	0.00381511	0.00376639	0.00378761	1.89094e-07	2.52938e-07	1.35507e-07	1.65709e-07	2.76921e-07	1.73433e-07	PE	0.04126	0.0955015	NC	0.394452	NC	0.437867	Signature module	Module set	Metabolic capacity	Anoxygenic photosynthesis in green nonsulfur bacteria
M00376	0.00365643	0.00393136	0.00386829	0.00381511	0.00376638	0.00378761	1.89094e-07	2.52938e-07	1.35507e-07	1.65709e-07	2.76926e-07	1.73433e-07	PE	0.04126	0.0955015	NC	0.394452	NC	0.437867	Pathway module	Energy metabolism	Carbon fixation	3-Hydroxypropionate bi-cycle
M00192	8.76684e-05	7.74664e-05	5.49193e-05	5.98377e-05	7.67461e-05	6.75647e-05	9.29587e-09	1.16832e-08	1.47194e-09	5.62397e-09	1.52393e-08	8.13551e-09	NC	0.0419578	0.0964578	NC	0.923097	PE	0.520798	Structural complex	Environmental information processing	Mineral and organic ion transport system	Putative thiamine transport system
M00509	1.98503e-05	3.27224e-06	3.3458e-05	4.22635e-06	1.38803e-05	3.86634e-06	2.57445e-09	4.91509e-11	1.06272e-08	3.15725e-10	4.35989e-09	1.64064e-10	NC	0.0438452	0.0989801	PE	0.20477	NC	1	Functional set	Environmental information processing	Two-component regulatory system	WspE-WspRF (chemosensory) two-component regulatory system
M00153	0.000302797	0.000397459	0.000241532	0.000225668	0.000278221	0.000219226	8.63396e-08	1.33236e-07	2.88262e-08	7.46729e-08	1.01801e-07	5.55377e-08	NC	0.0444939	0.0998262	NC	0.193244	NC	0.740218	Structural complex	Energy metabolism	ATP synthesis	Cytochrome bd ubiquinol oxidase
M00156	3.14089e-05	4.93894e-06	8.72648e-05	6.95666e-06	2.08563e-05	5.85748e-06	5.84287e-09	1.12701e-10	3.40053e-08	7.62592e-10	9.80878e-09	3.6953e-10	NC	0.0460369	0.101797	PE	0.660352	NC	0.979942	Structural complex	Energy metabolism	ATP synthesis	Cytochrome c oxidase, cbb3-type
M00540	9.859e-07	1.02989e-06	1.24718e-06	3.53394e-06	3.49934e-06	4.519e-06	8.55448e-12	6.46461e-12	3.15576e-12	1.09508e-10	1.54436e-10	4.19034e-11	PE	0.0497445	0.106309	PE	0.161095	PE	0.51342	Pathway module	Secondary metabolism	Aromatics degradation	Benzoate degradation, cyclohexanecarboxylic acid =>pimeloyl-CoA
M00413	1.23482e-05	1.72284e-06	2.10818e-06	2.0789e-06	1.21e-07	8.44444e-07	4.09009e-09	2.37205e-11	2.12338e-11	1.59947e-10	3.31873e-13	1.21225e-11	NC	0.0521818	0.109114	NC	0.510805	NC	0.34974	Structural complex	Genetic information processing	Repair system	FA core complex
M00401	1.23482e-05	1.72284e-06	2.10818e-06	2.0789e-06	1.21e-07	8.44444e-07	4.09009e-09	2.37205e-11	2.12338e-11	1.59947e-10	3.31873e-13	1.21225e-11	NC	0.0521818	0.109114	NC	0.510805	NC	0.34974	Structural complex	Genetic information processing	Protein processing	Sec61 complex
M00261	1.23482e-05	1.72284e-06	2.10818e-06	2.0789e-06	1.21e-07	8.44444e-07	4.09009e-09	2.37205e-11	2.12338e-11	1.59947e-10	3.31873e-13	1.21225e-11	NC	0.0521818	0.109114	NC	0.510805	NC	0.34974	Structural complex	Genetic information processing	DNA polymerase	DNA polymerase alpha / primase complex
M00295	1.23482e-05	1.72284e-06	2.10818e-06	2.0789e-06	1.21e-07	8.44444e-07	4.09009e-09	2.37205e-11	2.12338e-11	1.59947e-10	3.31873e-13	1.21225e-11	NC	0.0521818	0.109114	NC	0.510805	NC	0.34974	Structural complex	Genetic information processing	Repair system	BRCA1-associated genome surveillance complex (BASC)
M00264	2.46939e-05	3.45153e-06	4.21818e-06	4.15685e-06	2.42029e-07	1.69444e-06	1.63602e-08	9.50988e-11	8.49851e-11	6.39474e-10	1.32749e-12	4.88094e-11	NC	0.0521818	0.109114	NC	0.510805	NC	0.34974	Structural complex	Genetic information processing	DNA polymerase	DNA polymerase II complex, archaea
M00390	4.93878e-05	6.89724e-06	8.42727e-06	8.31375e-06	4.84143e-07	3.38889e-06	6.54409e-08	3.79615e-10	3.39062e-10	2.5579e-09	5.31015e-12	1.95238e-10	NC	0.0521818	0.109114	NC	0.510805	NC	0.34974	Structural complex	Genetic information processing	RNA processing	Exosome, archaea
M00391	4.93878e-05	6.89724e-06	8.42727e-06	8.31375e-06	4.84143e-07	3.38889e-06	6.54409e-08	3.79615e-10	3.39062e-10	2.5579e-09	5.31015e-12	1.95238e-10	NC	0.0521818	0.109114	NC	0.510805	NC	0.34974	Structural complex	Genetic information processing	RNA processing	Exosome, eukaryotes
M00177	0.000345675	4.81917e-05	5.89255e-05	5.8195e-05	3.378e-06	2.37151e-05	3.2061e-06	1.85629e-08	1.65769e-08	1.2534e-07	2.60087e-10	9.56091e-09	NC	0.0521818	0.109114	NC	0.510805	NC	0.34974	Structural complex	Genetic information processing	Ribosome	Ribosome, eukaryotes
M00184	0.000160467	2.23263e-05	2.73344e-05	2.70154e-05	1.56171e-06	1.10106e-05	6.90986e-07	3.9899e-09	3.56584e-09	2.70187e-08	5.59179e-11	2.06097e-09	NC	0.0521818	0.109114	NC	0.510805	NC	0.34974	Structural complex	Genetic information processing	RNA polymerase	RNA polymerase, archaea
M00016	0.00803132	0.00805529	0.0079978	0.0082604	0.008109	0.00825542	3.39086e-07	3.04521e-07	2.91638e-07	2.76909e-07	6.10851e-07	2.41336e-07	PE	0.0528815	0.109897	PE	0.699263	PE	0.386939	Pathway module	Nucleotide and amino acid metabolism	Lysine metabolism	Lysine biosynthesis, succinyl-DAP pathway, aspartate => lysine
M00198	0.000459607	0.000507532	0.000476754	0.000383482	0.000486991	0.000471149	6.90022e-08	9.1901e-08	8.52908e-08	4.98403e-08	8.40751e-08	5.99228e-08	NC	0.053745	0.11085	NC	0.772067	NC	0.807945	Structural complex	Environmental information processing	Saccharide, polyol, and lipid transport system	Putative sn-glycerol-phosphate transport system
M00220	0.000304575	0.000397276	0.000256039	0.000374478	0.000402534	0.000398054	2.62248e-08	5.12666e-08	1.23623e-08	4.3246e-08	4.70046e-08	2.71832e-08	PE	0.0582411	0.116743	PE	0.892493	PE	0.0187762	Structural complex	Environmental information processing	Saccharide, polyol, and lipid transport system	Rhamnose transport system
M00271	0.000846227	0.000924648	0.000870017	0.000972013	0.00103335	0.000968657	7.97238e-08	2.26137e-07	9.05981e-08	1.88531e-07	1.37308e-07	5.30809e-08	PE	0.0582411	0.116743	PE	0.244525	PE	0.203814	Structural complex	Environmental information processing	Phosphotransferase system (PTS)	PTS system, beta-glucosides-specific II component
M00434	0.00151816	0.00150314	0.00152742	0.00162412	0.00158904	0.00166326	8.09124e-08	8.83234e-08	5.61154e-08	6.17645e-08	1.17726e-07	7.1275e-08	PE	0.0591768	0.117928	PE	0.877247	PE	0.339678	Functional set	Environmental information processing	Two-component regulatory system	PhoR-PhoB (phosphate starvation response) two-component regulatory system
M00579	0.00182476	0.0018079	0.00178865	0.00193431	0.00187242	0.00192229	9.04499e-08	8.0299e-08	6.30627e-08	6.43203e-08	1.04647e-07	5.07846e-08	PE	0.060125	0.119114	PE	0.629072	PE	0.220433	Pathway module	Energy metabolism	Carbon fixation	Phosphate acetyltransferase-acetate kinase pathway, acetyl-CoA => acetate
M00171	0.000718003	0.000674408	0.000750824	0.00070272	0.000692483	0.000687117	1.15806e-08	1.56426e-08	1.43801e-08	5.2966e-09	1.01454e-08	4.78258e-09	NC	0.0620591	0.121493	PE	0.523485	NC	0.173257	Pathway module	Energy metabolism	Carbon fixation	C4-dicarboxylic acid cycle, NAD - malic enzyme type
M00199	0.000942315	0.000911107	0.000860344	0.00108727	0.000977963	0.00100013	1.15836e-07	1.41922e-07	6.84349e-08	1.66586e-07	2.06662e-07	1.34108e-07	PE	0.0630453	0.122684	PE	0.601848	PE	0.188094	Structural complex	Environmental information processing	Saccharide, polyol, and lipid transport system	L-Arabinose/lactose transport system
M00373	0.000508655	0.000508281	0.000564519	0.000437111	0.000441584	0.000461181	4.01105e-08	4.46792e-08	2.087e-07	4.26761e-08	4.88511e-08	3.26726e-08	NC	0.0650566	0.125069	NC	0.200053	NC	0.877092	Pathway module	Carbohydrate and lipid metabolism	Other carbohydrate metabolism	Ethylmalonyl pathway
M00116	0.00104706	0.00125205	0.00089773	0.000847214	0.00113266	0.00076787	5.49184e-07	8.69175e-07	4.32363e-07	5.32337e-07	6.9798e-07	2.94406e-07	NC	0.0660819	0.126263	NC	0.427633	NC	0.982376	Pathway module	Nucleotide and amino acid metabolism	Cofactor and vitamin biosynthesis	Menaquinone biosynthesis, chorismate => menaquinone
M00137	9.90117e-06	1.64183e-06	1.67101e-05	2.04849e-06	6.95008e-06	3.11987e-06	6.44194e-10	1.17897e-11	2.65743e-09	7.81231e-11	1.08995e-09	5.89087e-11	NC	0.0667801	0.127068	PE	0.180163	NC	0.652355	Pathway module	Secondary metabolism	Biosynthesis of secondary metabolites	Flavanone biosynthesis, phenylalanine => naringenin
M00232	2.78329e-05	2.72374e-05	6.1832e-05	1.68463e-05	3.05359e-05	1.33499e-05	1.00251e-09	1.03484e-09	6.72743e-09	3.08595e-10	5.4451e-09	1.388e-10	NC	0.0671138	0.12745	PE	0.536181	NC	0.0194125	Structural complex	Environmental information processing	Phosphate and amino acid transport system	General L-amino acid transport system
M00055	1.23547e-05	1.72284e-06	2.10818e-06	2.0833e-06	1.40686e-07	8.83356e-07	4.08993e-09	2.37205e-11	2.12338e-11	1.5993e-10	3.31954e-13	1.20721e-11	NC	0.0686683	0.129211	NC	0.932203	NC	0.924151	Pathway module	Carbohydrate and lipid metabolism	Glycan metabolism	N-glycan precursor biosynthesis
M00324	0.00017266	0.000227575	8.22825e-05	0.000100272	0.000146617	0.00013424	7.38047e-08	1.14083e-07	9.77166e-09	4.2196e-08	7.76826e-08	4.9884e-08	NC	0.069775	0.130445	NC	0.105898	PE	0.580115	Structural complex	Environmental information processing	Peptide and nickel transport system	Dipeptide transport system
M00299	0.00256512	0.00247523	0.00248724	0.00271461	0.0026975	0.00274223	2.0112e-07	2.75457e-07	2.50946e-07	1.87037e-07	2.69605e-07	1.11485e-07	PE	0.0714101	0.132239	PE	0.323202	PE	0.362845	Structural complex	Environmental information processing	Mineral and organic ion transport system	Spermidine/putrescine transport system
M00525	0.00561672	0.00559313	0.00570881	0.0058072	0.00574873	0.00577969	3.02621e-07	3.9212e-07	1.76639e-07	2.09637e-07	3.5435e-07	1.57416e-07	PE	0.0736377	0.13463	PE	0.38374	PE	0.550075	Pathway module	Nucleotide and amino acid metabolism	Lysine metabolism	Lysine biosynthesis, acetyl-DAP pathway, aspartate => lysine
M00527	0.00641358	0.00648731	0.0064839	0.00660198	0.00653832	0.00651671	2.1815e-07	3.54078e-07	1.93388e-07	1.80779e-07	3.73519e-07	1.31195e-07	PE	0.0736377	0.13463	PE	0.486325	PE	0.947159	Pathway module	Nucleotide and amino acid metabolism	Lysine metabolism	Lysine biosynthesis, DAP aminotransferase pathway, aspartate => lysine
M00012	0.00191419	0.00189173	0.00197212	0.00184931	0.0018204	0.00185622	2.81421e-08	3.8736e-08	2.90498e-08	3.71967e-08	4.69321e-08	1.20733e-08	NC	0.0747727	0.135825	NC	0.45061	NC	0.0275127	Pathway module	Carbohydrate and lipid metabolism	Other carbohydrate metabolism	Glyoxylate cycle
M00359	0.0150625	0.0144602	0.0151436	0.0149291	0.0143819	0.0145997	2.33607e-06	3.77318e-06	1.35847e-06	1.30481e-06	2.15295e-06	1.76539e-06	NC	0.0794561	0.140598	NC	0.601848	NC	0.25643	Functional set	Metabolism	Aminoacyl tRNA	Aminoacyl-tRNA biosynthesis, eukaryotes
M00095	0.000540578	0.000434483	0.000487892	0.00045075	0.00049286	0.000545631	9.02416e-08	5.25098e-08	1.14741e-07	4.35404e-08	1.73204e-07	7.37408e-08	NC	0.0831229	0.144165	PE	0.80179	PE	0.317452	Pathway module	Carbohydrate and lipid metabolism	Terpenoid backbone biosynthesis	C5 isoprenoid biosynthesis, mevalonate pathway
M00453	8.03277e-05	8.91785e-05	6.11809e-05	4.1922e-05	7.11053e-05	5.48165e-05	1.35551e-08	1.86642e-08	1.43078e-08	6.62548e-09	1.60126e-08	7.43132e-09	NC	0.0850052	0.145942	NC	0.369431	NC	0.580115	Functional set	Environmental information processing	Two-component regulatory system	QseC-QseB (quorum sensing) two-component regulatory system
M00302	6.05042e-05	7.6541e-05	1.85267e-05	2.80277e-05	4.65798e-05	5.25696e-05	1.45879e-08	2.15029e-08	1.44214e-09	6.64619e-09	2.49119e-08	1.20053e-08	NC	0.0852307	0.146153	NC	0.421707	PE	0.779699	Structural complex	Environmental information processing	Mineral and organic ion transport system	2-Aminoethylphosphonate transport system
M00459	7.64719e-05	5.78601e-05	7.78055e-05	6.49883e-05	8.65469e-05	0.000101785	4.103e-09	8.10676e-09	1.35287e-09	4.90157e-09	1.80999e-08	8.20156e-09	NC	0.0862794	0.147125	PE	0.157274	PE	0.753016	Functional set	Environmental information processing	Two-component regulatory system	VicK-VicR (cell wall metabolism) two-component regulatory system
M00204	3.13883e-05	3.91396e-05	1.01226e-05	1.50999e-05	2.50972e-05	2.66714e-05	3.71976e-09	5.45272e-09	3.52732e-10	1.69729e-09	6.87774e-09	3.0285e-09	NC	0.0869062	0.1477	NC	0.4825	PE	0.770114	Structural complex	Environmental information processing	Saccharide, polyol, and lipid transport system	Trehalose/maltose transport system
M00492	8.78946e-05	5.71697e-05	0.000114198	5.8748e-05	8.53491e-05	8.92048e-05	7.37754e-09	2.52135e-09	9.15249e-09	3.26005e-09	1.51149e-08	4.58925e-09	NC	0.089537	0.150076	PE	0.31374	NC	0.707037	Functional set	Environmental information processing	Two-component regulatory system	LytS-LytR two-component regulatory system
M00053	0.00376805	0.00372313	0.00383598	0.00361952	0.00378846	0.00375295	1.98207e-07	1.52861e-07	1.61889e-07	1.7413e-07	2.29514e-07	1.02035e-07	NC	0.089538	0.150077	PE	0.684998	NC	0.740218	Pathway module	Nucleotide and amino acid metabolism	Pyrimidine metabolism	Pyrimidine deoxyribonuleotide biosynthesis, CDP/CTP => dCDP/dCTP,dTDP/dTTP
M00580	0.000290264	0.000225296	0.000233752	0.000215176	0.000228387	0.000237817	1.50797e-07	2.56134e-08	9.29479e-09	2.17938e-08	1.21072e-08	1.39045e-08	NC	0.089538	0.150077	PE	0.523485	PE	0.842373	Pathway module	Carbohydrate and lipid metabolism	Central carbohydrate metabolism	Pentose phosphate pathway, archaea, fructose 6P => ribose 5P
M00300	6.10192e-05	7.78726e-05	2.1034e-05	2.97125e-05	4.78222e-05	5.30443e-05	1.49607e-08	2.18395e-08	1.43226e-09	6.85425e-09	2.70141e-08	1.20511e-08	NC	0.0907348	0.151136	NC	0.386099	PE	0.83525	Structural complex	Environmental information processing	Mineral and organic ion transport system	Putrescine transport system
M00628	0.000807325	0.000785125	0.000792834	0.000728982	0.00075597	0.000689668	5.5132e-08	1.1367e-07	7.1472e-08	6.65301e-08	6.51128e-08	1.89289e-08	NC	0.0922132	0.152427	NC	0.575157	NC	0.386939	Functional set	Environmental information processing	Drug resistance	beta-Lactam resistance, AmpC system
M00317	0.000158773	0.000177984	0.000120957	8.23151e-05	0.000139869	0.000109194	5.436e-08	7.44981e-08	5.70952e-08	2.62156e-08	6.33962e-08	3.04487e-08	NC	0.0935605	0.153586	NC	0.296552	NC	0.605191	Structural complex	Environmental information processing	Metallic cation, iron-siderophore and vitamin B12 transport system	Manganese/iron transport system
M00338	3.99754e-05	5.21126e-05	2.29891e-05	2.49907e-05	4.14086e-05	3.78787e-05	3.5499e-09	5.96082e-09	4.79938e-10	1.81922e-09	6.60344e-09	2.90459e-09	NC	0.0942523	0.154175	NC	0.523485	PE	0.636928	Pathway module	Nucleotide and amino acid metabolism	Cysteine and methionine metabolism	Cysteine biosynthesis, homocysteine + serine => cysteine
M00087	0.000469995	0.000568612	0.000598571	0.000283001	0.000400833	0.000383359	4.06823e-07	5.88083e-07	1.37814e-06	2.3101e-07	4.05908e-07	2.60945e-07	NC	0.0949522	0.154766	NC	0.31374	NC	0.912045	Pathway module	Carbohydrate and lipid metabolism	Fatty acid metabolism	beta-Oxidation
M00315	1.01109e-06	1.71806e-06	1.48818e-06	3.52679e-06	3.45954e-06	4.59161e-06	8.54644e-12	1.54975e-11	2.96146e-12	1.09543e-10	1.53486e-10	4.18553e-11	PE	0.0970302	0.156498	PE	0.356113	PE	1	Structural complex	Environmental information processing	ABC-2 type and other transport systems	Uncharacterized ABC transport system
M00050	0.00322245	0.00312456	0.00323635	0.00315578	0.0031473	0.00310913	7.60764e-08	6.88778e-08	2.58617e-08	3.98453e-08	4.90889e-08	4.8687e-08	NC	0.0991825	0.158254	PE	0.601848	NC	0.188094	Pathway module	Nucleotide and amino acid metabolism	Purine metabolism	Guanine ribonucleotide biosynthesis IMP => GDP,GTP
M00221	0.00375152	0.00370542	0.00350511	0.00395524	0.00377386	0.00412519	3.81838e-07	6.38233e-07	2.82106e-07	6.06272e-07	7.83873e-07	4.89946e-07	PE	0.100626	0.15941	PE	0.713633	PE	0.0187762	Structural complex	Environmental information processing	Saccharide, polyol, and lipid transport system	Putative simple sugar transport system
M00072	1.29883e-05	1.97425e-06	2.12636e-06	2.31218e-06	1.04991e-06	8.57833e-07	4.09578e-09	3.08161e-11	2.16768e-11	1.59889e-10	8.24941e-12	1.21011e-11	NC	0.101046	0.159744	NC	0.851531	NC	0.924151	Pathway module	Carbohydrate and lipid metabolism	Glycan metabolism	N-glycosylation by oligosaccharyltransferase
M00227	0.000154288	0.000186106	9.66727e-05	0.000114121	0.000123638	0.000151584	3.76358e-08	5.56851e-08	4.91376e-09	2.98238e-08	5.96449e-08	3.38491e-08	NC	0.102084	0.160563	NC	0.323202	PE	0.982376	Structural complex	Environmental information processing	Phosphate and amino acid transport system	Glutamine transport system
M00265	0.000212495	0.000202383	0.000177411	0.000176196	0.000232591	0.000215166	1.76821e-08	3.4086e-08	8.08637e-09	1.64042e-08	5.22064e-08	2.16433e-08	NC	0.102085	0.160564	PE	0.728103	PE	0.740218	Structural complex	Environmental information processing	Phosphotransferase system (PTS)	PTS system, glucose-specific II component
M00025	0.00246336	0.00237145	0.00249367	0.00238316	0.00226134	0.00238113	4.78059e-08	5.60959e-08	4.41287e-08	4.42691e-08	6.6837e-08	6.05172e-08	NC	0.103562	0.161713	NC	0.229004	NC	0.203814	Pathway module	Nucleotide and amino acid metabolism	Aromatic amino acid metabolism	Tyrosine biosynthesis, chorismate => tyrosine
M00362	0.00374476	0.00359858	0.00378099	0.00360413	0.00373226	0.0035979	2.58458e-07	3.22415e-07	2.15706e-07	2.5364e-07	2.98854e-07	1.42473e-07	NC	0.103562	0.161713	PE	0.342665	NC	0.411953	Functional set	Metabolism	Nucleotide sugar	Nucleotide sugar biosynthesis, prokaryotes
M00030	0.000477002	0.000512172	0.000506303	0.000523617	0.000474809	0.000487984	1.87586e-08	3.22417e-08	1.08058e-08	1.38495e-08	2.72681e-08	1.45339e-08	PE	0.105055	0.162859	NC	0.244525	NC	1	Pathway module	Nucleotide and amino acid metabolism	Lysine metabolism	Lysine biosynthesis, AAA pathway, 2-oxoglutarate => 2-aminoadipate => lysine
M00066	1.69665e-06	3.45557e-06	8.33891e-07	6.1434e-07	3.78455e-06	2.82078e-07	2.54428e-11	4.65535e-11	2.72226e-12	1.8001e-12	3.1408e-10	2.99313e-13	NC	0.106421	0.163893	PE	0.936884	NC	0.90625	Pathway module	Carbohydrate and lipid metabolism	Lipid metabolism	Lactosylceramide biosynthesis
M00047	1.7624e-05	5.37176e-06	6.78955e-06	4.6814e-06	6.00877e-06	5.355e-06	2.8267e-09	2.93728e-11	1.12171e-10	3.97283e-11	4.73992e-11	2.38689e-11	NC	0.10809	0.165138	PE	0.875985	NC	0.912045	Pathway module	Nucleotide and amino acid metabolism	Other amino acid metabolism	Creatine pathway
M00172	0.000766943	0.000757366	0.000796151	0.000752637	0.000745298	0.000731749	6.84989e-09	2.01179e-08	5.49038e-09	4.15278e-09	6.78733e-09	4.25576e-09	NC	0.108094	0.16514	NC	0.938444	NC	0.0275127	Pathway module	Energy metabolism	Carbon fixation	C4-dicarboxylic acid cycle, NADP - malic enzyme type
M00082	0.00398165	0.00409232	0.00417818	0.00416784	0.0040363	0.00418651	2.51306e-07	2.52423e-07	1.17977e-07	1.66447e-07	1.60832e-07	8.33626e-08	PE	0.108094	0.16514	NC	0.846893	PE	0.773874	Pathway module	Carbohydrate and lipid metabolism	Fatty acid metabolism	Fatty acid biosynthesis, initiation
M00596	0.000735977	0.000769434	0.000623397	0.000850121	0.000750648	0.00075516	6.43081e-08	1.06091e-07	7.26327e-08	9.83514e-08	1.16861e-07	8.59325e-08	PE	0.109639	0.166275	NC	0.772067	PE	0.296167	Pathway module	Energy metabolism	Sulfur metabolism	Dissimilatory sulfate reduction, sulfate => H2S
M00211	0.000158504	0.000178757	0.000130091	0.000125945	0.000196941	0.000112115	2.07638e-08	3.69116e-08	8.34698e-09	1.90696e-08	4.02272e-08	1.06999e-08	NC	0.111195	0.167402	PE	0.601848	NC	0.707037	Structural complex	Environmental information processing	Saccharide, polyol, and lipid transport system	Putative ABC transport system
M00651	0.000545102	0.000507431	0.000613756	0.000511983	0.000539881	0.000503416	2.34867e-08	5.72131e-08	4.11061e-08	4.42008e-08	4.21231e-08	2.56014e-08	NC	0.111201	0.167406	PE	0.588434	NC	0.296167	Signature module	Gene set	Drug resistance	Vancomycin resistance, D-Ala-D-Lac type
M00488	4.55544e-05	5.78341e-05	1.51551e-05	2.1295e-05	3.55421e-05	3.95316e-05	8.2866e-09	1.21912e-08	7.99603e-10	3.79802e-09	1.47826e-08	6.76113e-09	NC	0.113087	0.168749	NC	0.459303	PE	0.888774	Functional set	Environmental information processing	Two-component regulatory system	DcuS-DcuR (C4-dicarboxylate metabolism) two-component regulatory system
M00530	0.000319496	0.00041205	0.000270955	0.000214367	0.000280009	0.000223186	1.35694e-07	2.12778e-07	7.24502e-08	7.84692e-08	1.19014e-07	6.68584e-08	NC	0.114378	0.169655	NC	0.352666	NC	0.773874	Pathway module	Energy metabolism	Nitrogen metabolism	Dissimilatory nitrate reduction, nitrate => ammonia
M00052	0.00254529	0.00253661	0.00259294	0.00263987	0.00254059	0.0025834	8.74124e-08	2.07968e-07	1.187e-07	7.88019e-08	1.27144e-07	6.68253e-08	PE	0.114378	0.169655	PE	0.742668	NC	0.912045	Pathway module	Nucleotide and amino acid metabolism	Pyrimidine metabolism	Pyrimidine ribonucleotide biosynthesis, UMP => UDP/UTP,CDP/CTP
M00358	4.14496e-05	2.77665e-05	4.47634e-05	1.724e-05	2.19371e-05	1.92329e-05	1.71179e-08	8.47246e-10	2.21402e-09	1.53223e-09	1.58939e-09	1.36686e-09	NC	0.11518	0.170213	NC	0.178267	NC	0.0613693	Pathway module	Energy metabolism	Methane metabolism	Coenzyme M biosynthesis
M00485	0.000566198	0.000547067	0.000580047	0.000599443	0.000553194	0.00058448	1.89382e-08	2.97075e-08	1.43835e-08	1.74923e-08	1.94003e-08	1.32466e-08	PE	0.117627	0.171887	PE	0.523485	PE	0.642314	Functional set	Environmental information processing	Two-component regulatory system	KinABCDE-Spo0FA (sporulation control) two-component regulatory system
M00225	7.62909e-05	9.72776e-05	2.63039e-05	3.63186e-05	6.06216e-05	6.61471e-05	2.33433e-08	3.42616e-08	2.23788e-09	1.08087e-08	4.41688e-08	1.88177e-08	NC	0.118144	0.172236	NC	0.459293	PE	0.925715	Structural complex	Environmental information processing	Phosphate and amino acid transport system	Lysine/arginine/ornithine transport system
M00348	0.000418051	0.000492764	0.000297609	0.00050256	0.000502626	0.000519274	5.79929e-08	7.36964e-08	3.82547e-08	8.08962e-08	1.41177e-07	1.10114e-07	PE	0.12434	0.176297	PE	0.6568	PE	0.049392	Structural complex	Environmental information processing	Peptide and nickel transport system	Glutathione transport system
M00089	0.00273468	0.00269816	0.00276839	0.00284751	0.00268154	0.00276078	1.42097e-07	1.82773e-07	7.5091e-08	1.06105e-07	1.09772e-07	7.37886e-08	PE	0.12434	0.176297	NC	0.46235	NC	0.912045	Pathway module	Carbohydrate and lipid metabolism	Lipid metabolism	Triacylglycerol biosynthesis
M00568	1.65308e-05	1.93925e-05	3.28468e-05	7.72587e-06	1.18073e-05	1.32566e-05	9.96977e-10	1.33839e-09	9.62075e-09	4.26281e-10	1.5577e-09	7.53975e-10	NC	0.129483	0.179502	NC	0.446439	NC	0.946221	Pathway module	Secondary metabolism	Aromatics degradation	Catechol ortho-cleavage, catechol => 3-oxoadipate
M00360	0.0156403	0.0149992	0.0156607	0.0154826	0.0149385	0.0151809	2.26884e-06	3.57454e-06	1.39648e-06	1.2722e-06	2.09406e-06	1.82949e-06	NC	0.129569	0.179554	NC	0.588434	NC	0.25643	Functional set	Metabolism	Aminoacyl tRNA	Aminoacyl-tRNA biosynthesis, prokaryotes
M00728	0.000132914	0.000170844	7.76245e-05	7.51954e-05	0.000118915	0.000106485	4.84144e-08	7.22499e-08	1.28946e-08	2.21615e-08	5.59953e-08	3.26929e-08	NC	0.130452	0.18009	NC	0.405339	PE	0.642314	Functional set	Environmental information processing	Drug resistance	Cationic antimicrobial peptide (CAMP) resistance, envelope protein folding and degrading factors DegP and DsbA
M00126	0.00439737	0.00442851	0.00459982	0.0045629	0.00437043	0.00455375	2.46193e-07	1.86909e-07	1.25699e-07	2.67278e-07	2.61319e-07	1.36197e-07	PE	0.131349	0.18063	NC	0.713633	NC	0.773874	Pathway module	Nucleotide and amino acid metabolism	Cofactor and vitamin biosynthesis	Tetrahydrofolate biosynthesis, GTP => THF
M00188	0.00412376	0.00397485	0.00421566	0.00392927	0.00391551	0.0039662	2.1368e-07	2.42804e-07	5.23616e-07	3.1792e-07	4.31577e-07	1.90813e-07	NC	0.133149	0.1817	NC	0.601848	NC	0.520798	Structural complex	Environmental information processing	Mineral and organic ion transport system	NitT/TauT family transport system
M00497	7.23084e-05	8.73035e-05	6.27224e-05	4.0515e-05	6.50476e-05	5.45188e-05	1.24936e-08	1.88542e-08	1.07424e-08	6.78656e-09	1.28571e-08	7.73749e-09	NC	0.134964	0.182764	NC	0.513422	NC	0.685794	Functional set	Environmental information processing	Two-component regulatory system	GlnL-GlnG (nitrogen regulation) two-component regulatory system
M00236	0.00493261	0.00457055	0.00475047	0.00472325	0.00475931	0.00508196	2.82539e-07	3.46152e-07	1.96537e-07	4.41696e-07	9.57779e-07	6.16877e-07	NC	0.134967	0.182765	PE	0.523485	PE	0.492315	Structural complex	Environmental information processing	Phosphate and amino acid transport system	Putative polar amino acid transport system
M00214	0.00102534	0.000847656	0.000950156	0.000910384	0.000786374	0.000905272	1.26074e-07	1.51926e-07	1.42775e-07	1.35416e-07	1.46065e-07	1.18621e-07	NC	0.134967	0.182765	NC	0.615395	NC	0.877092	Structural complex	Environmental information processing	Saccharide, polyol, and lipid transport system	Methyl-galactoside transport system
M00193	0.000235917	0.000289516	0.00020813	0.000189784	0.000310393	0.000208171	4.82184e-08	1.33276e-07	2.62253e-08	4.34695e-08	1.18668e-07	3.39284e-08	NC	0.136803	0.183824	PE	0.470429	PE	0.947159	Structural complex	Environmental information processing	Mineral and organic ion transport system	Putative spermidine/putrescine transport system
M00179	0.022406	0.0213327	0.0221814	0.0219151	0.0210918	0.0215195	1.141e-05	7.4532e-06	2.23814e-06	3.0343e-06	4.32648e-06	3.54055e-06	NC	0.136804	0.183825	NC	0.25255	NC	0.411953	Structural complex	Genetic information processing	Ribosome	Ribosome, archaea
M00117	0.000806959	0.00098068	0.000710362	0.000643022	0.000814041	0.00067441	3.82259e-07	4.55182e-07	1.17537e-07	2.49551e-07	4.19557e-07	2.44704e-07	NC	0.136804	0.183825	NC	0.373204	NC	0.520798	Pathway module	Nucleotide and amino acid metabolism	Cofactor and vitamin biosynthesis	Ubiquinone biosynthesis, prokaryotes, chorismate => ubiquinone
M00201	0.000645849	0.000656062	0.000698655	0.000709983	0.000709595	0.000751172	2.68232e-08	6.92566e-08	2.40347e-08	3.01313e-08	3.19799e-08	1.34253e-08	PE	0.140537	0.185929	PE	0.352666	PE	0.362845	Structural complex	Environmental information processing	Saccharide, polyol, and lipid transport system	alpha-Glucoside transport system
M00605	0.0006458	0.000656014	0.000698624	0.000709932	0.000709532	0.000751114	2.68227e-08	6.92592e-08	2.40186e-08	3.01343e-08	3.19783e-08	1.34332e-08	PE	0.142432	0.186972	PE	0.352666	PE	0.362845	Structural complex	Environmental information processing	Saccharide, polyol, and lipid transport system	Glucose/mannose transport system
M00602	0.0006458	0.000656014	0.000698624	0.000709932	0.000709532	0.000751114	2.68227e-08	6.92592e-08	2.40186e-08	3.01343e-08	3.19783e-08	1.34332e-08	PE	0.142432	0.186972	PE	0.352666	PE	0.362845	Structural complex	Environmental information processing	Saccharide, polyol, and lipid transport system	Arabinosaccharide transport system
M00606	0.0006458	0.000656014	0.000698624	0.000709932	0.000709532	0.000751114	2.68227e-08	6.92592e-08	2.40186e-08	3.01343e-08	3.19783e-08	1.34332e-08	PE	0.142432	0.186972	PE	0.352666	PE	0.362845	Structural complex	Environmental information processing	Saccharide, polyol, and lipid transport system	N,N'-Diacetylchitobiose transport system
M00060	0.00082273	0.0010619	0.000868495	0.000700864	0.000786062	0.000622888	5.34494e-07	9.7185e-07	4.91812e-07	6.90838e-07	4.95952e-07	3.17267e-07	NC	0.143386	0.187491	NC	0.394452	NC	0.520798	Pathway module	Carbohydrate and lipid metabolism	Lipopolysaccharide metabolism	Lipopolysaccharide biosynthesis, KDO2-lipid A
M00564	3.38607e-05	4.83434e-05	3.43711e-05	2.52053e-05	2.62535e-05	2.56611e-05	2.38355e-09	8.45157e-09	2.54009e-09	1.92653e-09	2.20794e-09	2.10858e-09	NC	0.14434	0.188006	NC	0.435212	NC	0.485739	Signature module	Gene set	Pathogenicity	Helicobacter pylori pathogenicity signature, cagA pathogenicity island
M00793	0.00332002	0.00327781	0.00325523	0.00347279	0.00335195	0.00334095	2.8363e-07	2.69039e-07	2.28546e-07	1.90994e-07	4.34868e-07	3.0486e-07	PE	0.144347	0.18801	PE	0.642875	PE	0.707037	Pathway module	Carbohydrate and lipid metabolism	Other carbohydrate metabolism	dTDP-L-rhamnose biosynthesis
M00200	0.000679488	0.000696338	0.00073723	0.000728959	0.00073798	0.000782225	1.74046e-08	5.18306e-08	2.08651e-08	2.76774e-08	2.05535e-08	1.10204e-08	PE	0.146282	0.189043	PE	0.405339	PE	0.386939	Structural complex	Environmental information processing	Saccharide, polyol, and lipid transport system	Putative sorbitol/mannitol transport system
M00250	0.00130894	0.0012194	0.00130441	0.00136858	0.00128136	0.0012619	9.5282e-08	1.05329e-07	4.4107e-08	8.82782e-08	8.18709e-08	5.66357e-08	PE	0.146282	0.189043	PE	0.684998	NC	0.773874	Structural complex	Environmental information processing	ABC-2 type and other transport systems	Lipopolysaccharide transport system
M00344	0.00147211	0.00150406	0.00157387	0.00151512	0.00147374	0.00157463	3.84231e-08	4.04048e-08	4.85362e-08	2.28987e-08	4.29696e-08	2.80902e-08	PE	0.146282	0.189043	NC	0.642875	PE	0.912045	Pathway module	Energy metabolism	Methane metabolism	Formaldehyde assimilation, xylulose monophosphate pathway
M00551	0	5.18824e-09	6.89091e-07	5.26479e-07	1.73429e-09	1.86667e-08	0	4.30685e-16	4.74846e-12	1.22404e-11	1.02263e-16	5.92356e-15	PE	0.146838	0.189336	NC	0.598274	NC	0.720351	Pathway module	Secondary metabolism	Aromatics degradation	Benzoate degradation, benzoate => catechol / methylbenzoate => methylcatechol
M00226	6.23629e-05	7.94709e-05	2.15878e-05	3.06842e-05	5.14982e-05	5.33033e-05	1.50286e-08	2.18188e-08	1.44313e-09	6.95076e-09	2.7388e-08	1.20365e-08	NC	0.147148	0.189499	NC	0.532459	PE	0.838612	Structural complex	Environmental information processing	Phosphate and amino acid transport system	Histidine transport system
M00491	0.000677185	0.000695144	0.000708743	0.000725033	0.000734623	0.000777789	1.73875e-08	5.18564e-08	2.18378e-08	2.72663e-08	2.0157e-08	1.1051e-08	PE	0.150211	0.191702	PE	0.427633	PE	0.188094	Structural complex	Environmental information processing	Saccharide, polyol, and lipid transport system	arabinogalactan oligomer/maltooligosaccharide transport system
M00446	3.05046e-05	3.89182e-05	1.09872e-05	1.45358e-05	2.39141e-05	2.64982e-05	3.74039e-09	5.46077e-09	4.12187e-10	1.70385e-09	6.75366e-09	3.0132e-09	NC	0.150437	0.191863	NC	0.459293	PE	0.981564	Functional set	Environmental information processing	Two-component regulatory system	RstB-RstA two-component regulatory system
M00349	6.27114e-05	7.8004e-05	5.79749e-05	2.98001e-05	4.78527e-05	5.30218e-05	1.51073e-08	2.18282e-08	2.35116e-08	6.85466e-09	2.70121e-08	1.20572e-08	NC	0.153524	0.194044	NC	0.498132	NC	0.908017	Structural complex	Environmental information processing	Peptide and nickel transport system	Microcin C transport system
M00699	0.00019081	0.000236876	0.000207851	0.000151892	0.000185378	0.000140166	3.30911e-08	4.74268e-08	3.9527e-08	3.17965e-08	3.77756e-08	1.48536e-08	NC	0.165661	0.20225	NC	0.429494	NC	0.610874	Functional set	Environmental information processing	Drug efflux transporter/pump	Multidrug resistance, efflux pump AmeABC
M00718	0.00019081	0.000236876	0.000207851	0.000151892	0.000185378	0.000140166	3.30911e-08	4.74268e-08	3.9527e-08	3.17965e-08	3.77756e-08	1.48536e-08	NC	0.165661	0.20225	NC	0.429494	NC	0.610874	Signature module	Gene set	Drug resistance	Multidrug resistance, efflux pump MexAB-OprM
M00366	0.00189051	0.00187791	0.00190829	0.00199965	0.0019037	0.00198207	9.87925e-08	1.52467e-07	9.29759e-08	4.59858e-08	9.1064e-08	5.54569e-08	PE	0.168891	0.204341	PE	0.642875	PE	0.740218	Pathway module	Carbohydrate and lipid metabolism	Terpenoid backbone biosynthesis	C10-C20 isoprenoid biosynthesis, plants
M00266	0.000248326	0.000238265	0.000209216	0.000204722	0.000258512	0.000239538	2.19401e-08	3.70286e-08	1.21397e-08	1.72326e-08	4.42533e-08	2.24443e-08	NC	0.168891	0.204341	PE	0.792279	PE	0.842373	Structural complex	Environmental information processing	Phosphotransferase system (PTS)	PTS system, maltose and glucose-specific II component
M00027	0.000288222	0.000341023	0.000300047	0.000226945	0.000296782	0.000292741	4.9336e-08	8.55826e-08	3.63674e-08	3.13507e-08	6.22506e-08	3.979e-08	NC	0.168891	0.204341	NC	0.80179	NC	0.982376	Pathway module	Nucleotide and amino acid metabolism	Other amino acid metabolism	GABA (gamma-Aminobutyrate) shunt
M00660	0.000199263	0.00020972	0.000204105	0.00011943	0.000205658	0.000115835	8.82794e-08	1.20646e-07	2.17634e-07	9.75772e-08	1.44887e-07	4.25118e-08	NC	0.171054	0.20572	NC	0.38003	NC	0.877092	Signature module	Gene set	Plant pathogenicity	Xanthomonas spp. pathogenicity signature, T3SS and effectors
M00234	0.00024389	0.000243489	0.000251561	0.000211804	0.000152944	0.000167557	1.45078e-08	1.82725e-08	4.93081e-09	1.56786e-08	2.06858e-08	7.85285e-09	NC	0.17107	0.20573	NC	0.0136953	NC	0.0310838	Structural complex	Environmental information processing	Phosphate and amino acid transport system	Cystine transport system
M00627	3.662e-09	0	0	0	4.31429e-08	6.53667e-08	3.69318e-16	0	0	0	6.32844e-14	3.73942e-14	NC	0.172377	0.206556	PE	0.511865	PE	0.173787	Signature module	Gene set	Drug resistance	beta-Lactam resistance, Bla system
M00332	0.000261142	0.000267926	0.000273752	0.00015656	0.000272951	0.00014583	1.48166e-07	1.85711e-07	4.01642e-07	1.62351e-07	2.54526e-07	6.30774e-08	NC	0.173244	0.2071	PE	0.412605	NC	0.822165	Structural complex	Environmental information processing	Bacterial secretion system	Type III secretion system
M00535	0.00403166	0.00394129	0.00397834	0.00413056	0.00395769	0.00404906	4.59864e-07	2.50176e-07	1.89002e-07	2.85753e-07	6.37018e-07	3.20944e-07	PE	0.17327	0.207116	PE	0.938444	PE	0.912045	Pathway module	Nucleotide and amino acid metabolism	Branched-chain amino acid metabolism	Isoleucine biosynthesis, pyruvate => 2-oxobutanoate
M00542	0.000214223	0.000234148	0.000212848	0.000132251	0.000224133	0.000129028	1.03056e-07	1.52787e-07	2.24685e-07	1.22309e-07	1.65612e-07	5.46314e-08	NC	0.174364	0.207799	NC	0.339137	NC	0.912045	Signature module	Gene set	Pathogenicity	EHEC/EPEC pathogenicity signature, T3SS and effectors
M00035	0.0019929	0.00196652	0.00201982	0.00194359	0.00198976	0.00183864	1.21197e-07	2.47595e-07	8.17406e-08	1.96922e-07	1.69723e-07	1.33724e-07	NC	0.175491	0.208498	PE	0.615395	NC	0.317452	Pathway module	Nucleotide and amino acid metabolism	Cysteine and methionine metabolism	Methionine degradation
M00206	0.000658407	0.000678496	0.00072022	0.000717632	0.000740956	0.000757718	2.82426e-08	5.76874e-08	2.52766e-08	3.06263e-08	3.47969e-08	1.2819e-08	PE	0.175491	0.208498	PE	0.193244	PE	0.520798	Structural complex	Environmental information processing	Saccharide, polyol, and lipid transport system	Cellobiose transport system
M00529	0.000202781	0.000260861	0.000163243	0.000132515	0.000183125	0.000138587	6.38596e-08	1.14909e-07	2.36664e-08	3.8779e-08	5.6122e-08	2.70774e-08	NC	0.179993	0.211249	NC	0.405339	NC	0.947159	Pathway module	Energy metabolism	Nitrogen metabolism	Denitrification, nitrate => nitrogen
M00364	0.00216859	0.00206461	0.00214415	0.00214038	0.00207619	0.00212624	5.84248e-08	6.62448e-08	3.76325e-08	2.42205e-08	4.31955e-08	3.55825e-08	NC	0.179996	0.211251	PE	0.615395	NC	0.842373	Pathway module	Carbohydrate and lipid metabolism	Terpenoid backbone biosynthesis	C10-C20 isoprenoid biosynthesis, bacteria
M00090	7.28501e-06	7.45506e-06	6.32191e-06	9.50678e-06	1.48337e-05	7.50439e-06	1.1316e-10	3.02083e-11	4.43275e-11	9.31731e-11	4.70627e-10	1.04704e-10	PE	0.182261	0.21261	PE	0.653632	PE	0.773874	Pathway module	Carbohydrate and lipid metabolism	Lipid metabolism	Phosphatidylcholine (PC) biosynthesis, choline => PC
M00278	7.15806e-05	8.84519e-05	4.11514e-05	4.11913e-05	5.50941e-05	6.22039e-05	1.41407e-08	2.02923e-08	2.76216e-09	6.74339e-09	2.44455e-08	1.14979e-08	NC	0.184358	0.213853	NC	0.135504	PE	0.928363	Structural complex	Environmental information processing	Phosphotransferase system (PTS)	PTS system, sorbose-specific II component
M00841	0.00281007	0.00281824	0.00292987	0.00293484	0.0027884	0.00294005	1.5423e-07	1.37426e-07	1.06119e-07	1.42109e-07	1.28619e-07	6.64288e-08	PE	0.184586	0.213988	NC	1	PE	0.877092	Pathway module	Nucleotide and amino acid metabolism	Cofactor and vitamin biosynthesis	Tetrahydrofolate biosynthesis, mediated by PTPS, GTP => THF
M00247	0.00249403	0.00233059	0.00239501	0.002643	0.00244296	0.00254338	3.74962e-07	5.50117e-07	2.70074e-07	3.36526e-07	5.22999e-07	2.29261e-07	PE	0.186914	0.21535	PE	0.684998	PE	0.520798	Structural complex	Environmental information processing	Metallic cation, iron-siderophore and vitamin B12 transport system	Putative ABC transport system
M00039	8.47322e-06	7.341e-06	3.05726e-06	3.34547e-06	7.46213e-06	8.32699e-06	1.60222e-10	8.21725e-11	8.70043e-12	1.59927e-11	3.46663e-10	1.87025e-10	NC	0.18923	0.216689	PE	0.201281	PE	0.514474	Pathway module	Secondary metabolism	Biosynthesis of secondary metabolites	Monolignol biosynthesis, phenylalanine / tyrosine => monolignol
M00350	8.47322e-06	7.341e-06	3.05726e-06	3.34547e-06	7.46213e-06	8.32699e-06	1.60222e-10	8.21725e-11	8.70043e-12	1.59927e-11	3.46663e-10	1.87025e-10	NC	0.18923	0.216689	PE	0.201281	PE	0.514474	Pathway module	Nucleotide and amino acid metabolism	Aromatic amino acid metabolism	Capsaicin biosynthesis, L-Phenylalanine => Capsaicin
M00064	0.00037177	0.000409252	0.000356096	0.000284248	0.000351632	0.000312099	1.19419e-07	1.76294e-07	8.93846e-08	8.90696e-08	1.04753e-07	7.64796e-08	NC	0.191634	0.218061	NC	0.907779	NC	0.807945	Pathway module	Carbohydrate and lipid metabolism	Lipopolysaccharide metabolism	ADP-L-glycero-D-manno-heptose biosynthesis
M00722	6.18026e-05	8.17956e-05	4.25693e-05	3.35412e-05	5.29095e-05	5.25733e-05	1.27695e-08	1.85759e-08	8.07551e-09	5.0688e-09	1.71516e-08	9.0548e-09	NC	0.192822	0.218733	NC	0.390698	PE	0.707037	Functional set	Environmental information processing	Drug resistance	Cationic antimicrobial peptide (CAMP) resistance, phosphoethanolamine transferase PmrC
M00361	0.00218491	0.00205164	0.00219891	0.00207991	0.00213864	0.0020425	1.47487e-07	2.29436e-07	1.85273e-07	1.65328e-07	1.89373e-07	7.4742e-08	NC	0.196441	0.220755	PE	0.684998	NC	0.437867	Functional set	Metabolism	Nucleotide sugar	Nucleotide sugar biosynthesis, eukaryotes
M00345	0.00363154	0.00361298	0.00374295	0.00375345	0.00353074	0.00372472	2.62829e-07	3.44743e-07	1.73296e-07	2.00699e-07	2.95863e-07	1.62465e-07	PE	0.196441	0.220755	NC	0.427633	NC	0.912045	Pathway module	Energy metabolism	Methane metabolism	Formaldehyde assimilation, ribulose monophosphate pathway
M00218	8.466e-09	8.92588e-08	9.36364e-09	1.17917e-09	1.47714e-08	3.73889e-09	1.15778e-15	5.47386e-14	8.76777e-16	6.53504e-17	3.60263e-15	2.37648e-16	NC	0.196525	0.220801	NC	0.169806	NC	0.720351	Structural complex	Environmental information processing	Saccharide, polyol, and lipid transport system	Fructose transport system
M00356	0.000445647	0.000420115	0.000288426	0.000479743	0.000440448	0.000458345	1.74476e-07	3.48518e-08	4.10384e-08	8.52278e-08	1.42921e-07	1.16087e-07	PE	0.198877	0.222095	PE	0.405339	PE	0.111544	Pathway module	Energy metabolism	Methane metabolism	Methanogenesis, methanol => methane
M00194	0.00147392	0.00162222	0.00140288	0.00168252	0.00169928	0.0016112	1.12861e-07	4.33331e-07	8.97447e-08	4.74395e-07	3.09483e-07	2.09357e-07	PE	0.198877	0.222095	PE	0.342665	PE	0.159282	Structural complex	Environmental information processing	Saccharide, polyol, and lipid transport system	Maltose/maltodextrin transport system
M00276	0.00226957	0.00234856	0.00248663	0.00245637	0.002736	0.00270726	8.13619e-07	8.75491e-07	8.09508e-07	8.95046e-07	1.26637e-06	7.23879e-07	PE	0.203816	0.22476	PE	0.38374	PE	0.437867	Structural complex	Environmental information processing	Phosphotransferase system (PTS)	PTS system, mannose-specific II component
M00569	0.000231123	0.000233682	0.000220141	0.000188051	0.000196514	0.000186632	3.1116e-08	3.66373e-08	4.1673e-08	2.42792e-08	6.43378e-08	2.18954e-08	NC	0.203816	0.22476	NC	0.207033	NC	0.982376	Pathway module	Secondary metabolism	Aromatics degradation	Catechol meta-cleavage, catechol => acetyl-CoA / 4-methylcatechol => propanoyl-CoA
M00032	0.000940596	0.0010471	0.00105307	0.000808068	0.000890614	0.00085623	2.50754e-07	3.12586e-07	6.55549e-07	1.5289e-07	2.42532e-07	1.39255e-07	NC	0.205063	0.225422	NC	0.173818	NC	0.642314	Pathway module	Nucleotide and amino acid metabolism	Lysine metabolism	Lysine degradation, lysine => saccharopine => acetoacetyl-CoA
M00230	0.000125852	0.000174721	0.000111002	7.76555e-05	0.000119945	0.000104298	4.88137e-08	7.54953e-08	5.20523e-08	2.74365e-08	5.08922e-08	3.11932e-08	NC	0.206308	0.226079	NC	0.344089	NC	0.842373	Structural complex	Environmental information processing	Phosphate and amino acid transport system	Glutamate/aspartate transport system
M00320	0.000160017	0.000216015	0.000153178	0.000124512	0.000151493	0.000129049	3.23516e-08	4.68272e-08	1.88456e-08	2.66134e-08	2.7735e-08	1.75464e-08	NC	0.21011	0.228061	NC	0.339137	NC	0.719133	Structural complex	Environmental information processing	ABC-2 type and other transport systems	Lipopolysaccharide export system
M00615	0.000238527	0.000259517	0.00025062	0.000192467	0.00025153	0.000199336	2.30023e-08	1.86312e-08	2.66123e-08	1.23613e-08	2.56536e-08	1.24877e-08	NC	0.210113	0.228063	NC	0.684998	NC	0.317452	Signature module	Module set	Metabolic capacity	Nitrate assimilation
M00620	0.00264572	0.00259345	0.00272427	0.00240959	0.00232522	0.00236587	1.32395e-06	1.30004e-06	2.41112e-07	5.60159e-07	5.33594e-07	3.24441e-07	NC	0.211391	0.22872	NC	0.892493	NC	0.0835538	Pathway module	Energy metabolism	Carbon fixation	Incomplete reductive citrate cycle, acetyl-CoA => oxoglutarate
M00222	0.00292074	0.00270706	0.00306258	0.00289227	0.00289469	0.00291991	1.52264e-07	2.7431e-07	1.33756e-07	6.63417e-08	1.38533e-07	1.55731e-07	NC	0.211391	0.22872	PE	0.304459	NC	0.173257	Structural complex	Environmental information processing	Phosphate and amino acid transport system	Phosphate transport system
M00518	6.46557e-05	6.13591e-05	6.17248e-05	4.98664e-05	5.20901e-05	8.44338e-05	3.08229e-09	7.71895e-09	3.0588e-09	1.36544e-09	2.67043e-09	3.69861e-09	NC	0.215242	0.230785	NC	0.984597	PE	0.317452	Functional set	Environmental information processing	Two-component regulatory system	GlnK-GlnL (glutamine utilization) two-component regulatory system
M00255	0.000198672	0.000249758	0.000173429	0.000163057	0.000195815	0.000147004	4.14849e-08	7.38346e-08	3.22723e-08	4.48545e-08	4.14549e-08	2.36418e-08	NC	0.219167	0.232851	NC	0.549027	NC	0.982376	Structural complex	Environmental information processing	ABC-2 type and other transport systems	Lipoprotein-releasing system
M00471	6.25946e-05	8.64695e-05	4.62303e-05	3.89804e-05	5.79591e-05	5.26804e-05	1.21737e-08	1.88484e-08	7.48218e-09	6.84723e-09	1.17601e-08	7.75353e-09	NC	0.220474	0.23353	NC	0.396024	PE	0.740218	Functional set	Environmental information processing	Two-component regulatory system	NarX-NarL (nitrate respiration) two-component regulatory system
M00537	1.0125e-06	2.59529e-07	5.71064e-07	1.07597e-06	2.90283e-06	1.82406e-06	7.00826e-12	9.86438e-14	6.08127e-13	1.69963e-11	1.93905e-10	3.75482e-11	PE	0.222873	0.234767	PE	0.770866	PE	0.604278	Pathway module	Secondary metabolism	Aromatics degradation	Xylene degradation, xylene => methylbenzoate
M00538	1.0125e-06	2.59529e-07	5.71064e-07	1.07597e-06	2.90283e-06	1.82406e-06	7.00826e-12	9.86438e-14	6.08127e-13	1.69963e-11	1.93905e-10	3.75482e-11	PE	0.222873	0.234767	PE	0.770866	PE	0.604278	Pathway module	Secondary metabolism	Aromatics degradation	Toluene degradation, toluene => benzoate
M00504	9.0786e-07	1.42353e-07	1.81595e-05	7.81781e-07	3.27171e-08	2.8e-08	3.50123e-11	1.36512e-13	3.28015e-09	2.71629e-11	7.3985e-15	1.3328e-14	NC	0.225644	0.236179	NC	0.663606	NC	0.124411	Functional set	Environmental information processing	Two-component regulatory system	DctB-DctD (C4-dicarboxylate transport) two-component regulatory system
M00190	0.000628781	0.000624536	0.000578625	0.000528907	0.000597889	0.000671202	1.28746e-07	2.15261e-07	1.26899e-07	9.32332e-08	1.65279e-07	9.46901e-08	NC	0.227147	0.236937	NC	0.923097	PE	0.386939	Structural complex	Environmental information processing	Mineral and organic ion transport system	Iron(III) transport system
M00136	7.62048e-05	0.000102418	2.7351e-05	4.16995e-05	6.63508e-05	6.49085e-05	2.04041e-08	2.9498e-08	1.91779e-09	8.35642e-09	2.93429e-08	1.47382e-08	NC	0.229849	0.238287	NC	0.354129	PE	0.707037	Pathway module	Nucleotide and amino acid metabolism	Polyamine biosynthesis	GABA biosynthesis, prokaryotes, putrescine => GABA
M00274	0.000107368	0.000133544	0.000113377	0.000102888	0.000133619	9.7108e-05	1.01103e-08	1.88938e-08	5.42072e-09	1.76713e-08	3.48413e-08	6.70868e-09	NC	0.232574	0.239632	PE	0.772067	NC	0.458262	Structural complex	Environmental information processing	Phosphotransferase system (PTS)	PTS system, mannitol-specific II component
M00080	0.000310741	0.000395967	0.000267989	0.000230027	0.000292719	0.000241913	1.36535e-07	1.94602e-07	6.79285e-08	1.05033e-07	1.20225e-07	7.00689e-08	NC	0.232579	0.239635	NC	0.46235	NC	0.740218	Pathway module	Carbohydrate and lipid metabolism	Lipopolysaccharide metabolism	Lipopolysaccharide biosynthesis, inner core => outer core => O-antigen
M00048	0.00756421	0.00731917	0.0076119	0.00752175	0.00730728	0.00741387	4.44175e-07	6.87315e-07	2.92551e-07	2.82911e-07	3.77732e-07	3.41743e-07	NC	0.23258	0.239635	NC	0.80179	NC	0.203814	Pathway module	Nucleotide and amino acid metabolism	Purine metabolism	Inosine monophosphate biosynthesis, PRPP + glutamine => IMP
M00260	0.00435968	0.00435824	0.00450088	0.00447072	0.00441634	0.00447386	1.44681e-07	1.6741e-07	9.07447e-08	6.42705e-08	1.06449e-07	6.15111e-08	PE	0.235331	0.240976	PE	0.38374	NC	0.674383	Structural complex	Genetic information processing	DNA polymerase	DNA polymerase III complex, bacteria
M00609	0.00211671	0.00217598	0.00218157	0.0022461	0.0021936	0.00220441	8.76315e-08	2.17282e-07	9.34535e-08	1.14279e-07	1.03635e-07	4.45073e-08	PE	0.235331	0.240976	PE	0.80179	PE	0.982376	Pathway module	Nucleotide and amino acid metabolism	Cysteine and methionine metabolism	Cysteine biosynthesis, methionine => cysteine
M00076	0.000170237	0.000127268	0.000175612	0.000147468	0.000161151	0.000147293	7.11902e-09	3.02243e-09	1.45292e-08	5.057e-09	1.57052e-08	4.92686e-09	NC	0.238105	0.242312	PE	0.883679	NC	0.773874	Pathway module	Carbohydrate and lipid metabolism	Glycosaminoglycan metabolism	Dermatan sulfate degradation
M00275	0.00111741	0.00109524	0.000976516	0.000955074	0.00112931	0.00129341	3.9666e-07	6.70005e-07	1.22849e-07	3.31643e-07	1.00297e-06	6.333e-07	NC	0.240902	0.243642	PE	0.938444	PE	0.520798	Structural complex	Environmental information processing	Phosphotransferase system (PTS)	PTS system, cellobiose-specific II component
M00738	1.924e-07	5.36571e-07	6.58636e-07	1.20144e-06	2.35257e-06	5.17706e-06	1.04346e-12	1.17368e-12	8.48169e-13	1.28931e-11	3.99286e-11	3.02925e-10	PE	0.245771	0.245919	PE	0.361152	PE	0.827553	Functional set	Environmental information processing	Drug efflux transporter/pump	Bacitracin resistance, BceAB transporter
M00646	0.000321654	0.000414343	0.000337659	0.000266997	0.00033626	0.000254234	1.12038e-07	1.44426e-07	1.05948e-07	1.13324e-07	1.32167e-07	5.46217e-08	NC	0.246564	0.246285	NC	0.474256	NC	0.674383	Functional set	Environmental information processing	Drug efflux transporter/pump	Multidrug resistance, efflux pump AcrAD-TolC
M00445	6.17766e-05	8.6216e-05	4.60464e-05	3.86278e-05	5.76443e-05	5.21944e-05	1.21892e-08	1.89181e-08	7.50024e-09	6.93324e-09	1.22935e-08	7.7949e-09	NC	0.246564	0.246285	NC	0.364312	PE	0.674383	Functional set	Environmental information processing	Two-component regulatory system	EnvZ-OmpR (osmotic stress response) two-component regulatory system
M00669	0.000257577	0.000343467	0.000300989	0.000224322	0.000249477	0.000202466	5.68418e-08	1.16052e-07	6.19359e-08	7.24061e-08	4.82984e-08	4.12382e-08	NC	0.246566	0.246286	NC	0.482509	NC	0.275828	Structural complex	Environmental information processing	Saccharide, polyol, and lipid transport system	gamma-Hexachlorocyclohexane transport system
M00670	0.000257577	0.000343467	0.000300989	0.000224322	0.000249477	0.000202466	5.68418e-08	1.16052e-07	6.19359e-08	7.24061e-08	4.82984e-08	4.12382e-08	NC	0.246566	0.246286	NC	0.482509	NC	0.275828	Structural complex	Environmental information processing	Saccharide, polyol, and lipid transport system	Mce transport system
M00122	0.00446638	0.00442603	0.00452931	0.00459696	0.00442765	0.0045659	5.13074e-07	8.46352e-07	7.23225e-07	4.5271e-07	5.42231e-07	3.27311e-07	PE	0.249432	0.247599	PE	0.405339	PE	0.674383	Pathway module	Nucleotide and amino acid metabolism	Cofactor and vitamin biosynthesis	Cobalamin biosynthesis, cobinamide => cobalamin
M00314	1.80762e-07	5.03747e-07	5.64727e-07	1.18343e-06	2.13287e-06	2.9085e-06	1.04314e-12	1.15262e-12	7.93829e-13	1.29199e-11	3.78689e-11	7.46386e-11	PE	0.253832	0.249584	PE	0.385051	PE	0.753021	Structural complex	Environmental information processing	ABC-2 type and other transport systems	Bacitracin transport system
M00737	1.80762e-07	5.03747e-07	5.64727e-07	1.18343e-06	2.13287e-06	2.9085e-06	1.04314e-12	1.15262e-12	7.93829e-13	1.29199e-11	3.78689e-11	7.46386e-11	PE	0.253832	0.249584	PE	0.385051	PE	0.753021	Functional set	Environmental information processing	Drug efflux transporter/pump	Bacitracin resistance, VraDE transporter
M00210	0.000320267	0.000431101	0.00034703	0.000264155	0.000309812	0.000254509	1.06633e-07	1.76497e-07	9.63608e-08	1.06884e-07	9.02405e-08	6.3923e-08	NC	0.255234	0.250208	NC	0.405339	NC	0.610874	Structural complex	Environmental information processing	Saccharide, polyol, and lipid transport system	Phospholipid transport system
M00127	0.00327096	0.00319711	0.00320112	0.0033214	0.00314655	0.0032738	1.48917e-07	1.36456e-07	1.64094e-07	1.01245e-07	1.92881e-07	8.71764e-08	PE	0.255234	0.250208	NC	0.427633	PE	0.674383	Pathway module	Nucleotide and amino acid metabolism	Cofactor and vitamin biosynthesis	Thiamine biosynthesis, AIR => thiamine-P/thiamine-2P
M00543	1.21855e-06	1.24359e-06	9.54781e-06	1.6997e-06	1.31298e-06	7.27517e-07	1.03125e-11	4.43854e-12	8.17538e-10	1.59551e-11	9.50861e-12	1.84993e-12	PE	0.257168	0.251063	PE	0.153116	NC	0.502771	Pathway module	Secondary metabolism	Aromatics degradation	Biphenyl degradation, biphenyl => 2-oxopent-4-enoate + benzoate
M00333	0.00164421	0.00168281	0.00169387	0.00155067	0.00150803	0.00149547	1.20495e-07	2.2784e-07	1.06372e-07	1.09894e-07	1.12144e-07	7.06928e-08	NC	0.25817	0.251504	NC	0.161686	NC	0.101518	Structural complex	Environmental information processing	Bacterial secretion system	Type IV secretion system
M00563	0.000461173	0.000439281	0.000329593	0.000497797	0.000464353	0.000478461	1.73632e-07	3.71169e-08	4.97481e-08	8.64728e-08	1.38003e-07	1.14795e-07	PE	0.264113	0.254737	PE	0.601848	PE	0.173257	Pathway module	Energy metabolism	Methane metabolism	Methanogenesis, methylamine/dimethylamine/trimethylamine => methane
M00648	0.000177145	0.000221964	0.000151257	0.000107674	0.000162341	0.000140178	7.69755e-08	1.16736e-07	5.83985e-08	4.1886e-08	8.12393e-08	4.75101e-08	NC	0.268629	0.257151	NC	0.45061	NC	0.674383	Functional set	Environmental information processing	Drug efflux transporter/pump	Multidrug resistance, efflux pump MdtABC
M00017	0.0046144	0.00457975	0.00456196	0.00457338	0.00449783	0.00455108	2.33899e-08	2.91778e-08	7.949e-08	3.29095e-08	5.80548e-08	3.07328e-08	NC	0.270149	0.257955	NC	0.180128	NC	0.610874	Pathway module	Nucleotide and amino acid metabolism	Cysteine and methionine metabolism	Methionine biosynthesis, apartate => homoserine => methionine
M00121	0.00622637	0.00631916	0.00596256	0.00628499	0.00608335	0.00640011	2.7853e-07	3.40278e-07	4.19904e-07	3.6106e-07	5.79502e-07	3.4025e-07	PE	0.279379	0.262755	NC	0.498554	PE	0.049392	Pathway module	Nucleotide and amino acid metabolism	Cofactor and vitamin biosynthesis	Heme biosynthesis, glutamate => heme
M00533	0.000195427	0.000255971	0.000151677	0.000119429	0.000170162	0.000149124	1.05814e-07	1.66555e-07	8.08633e-08	5.40604e-08	1.118e-07	6.01446e-08	NC	0.279379	0.262755	NC	0.549027	NC	0.947159	Pathway module	Nucleotide and amino acid metabolism	Aromatic amino acid metabolism	Homoprotocatechuate degradation, homoprotocatechuate => 2-oxohept-3-enedioate
M00555	9.41081e-05	0.000114577	9.13105e-05	5.61853e-05	9.03328e-05	7.58044e-05	1.90125e-08	2.75476e-08	2.51709e-08	1.06872e-08	2.06686e-08	1.27605e-08	NC	0.284069	0.265138	NC	0.769817	NC	0.642314	Pathway module	Nucleotide and amino acid metabolism	Serine and threonine metabolism	Betaine biosynthesis, choline => betaine
M00632	0.00330863	0.00323903	0.00341896	0.0034294	0.00335774	0.00337232	1.81304e-07	2.47168e-07	2.23133e-07	9.63193e-08	2.02962e-07	1.44512e-07	PE	0.28565	0.265934	PE	0.342665	NC	0.362845	Pathway module	Carbohydrate and lipid metabolism	Other carbohydrate metabolism	Galactose degradation, Leloir pathway, galactose => alpha-D-glucose-1P
M00288	1.2353e-05	1.72284e-06	2.10818e-06	2.09872e-06	1.31826e-07	8.478e-07	4.08997e-09	2.37205e-11	2.12338e-11	1.59873e-10	3.30622e-13	1.2117e-11	NC	0.287712	0.266965	NC	0.805796	NC	0.626125	Structural complex	Genetic information processing	Replication system	RPA complex
M00343	3.70462e-05	5.17441e-06	6.31818e-06	6.25521e-06	3.77769e-07	2.54224e-06	3.68101e-08	2.13809e-10	1.90558e-10	1.43858e-09	2.9495e-12	1.09564e-10	NC	0.287712	0.266965	NC	0.711419	NC	0.626125	Structural complex	Genetic information processing	Proteasome	Archaeal proteasome
M00178	0.0374067	0.0363832	0.0377448	0.037331	0.0361587	0.0367968	1.27945e-05	1.91769e-05	7.66175e-06	6.44964e-06	1.16079e-05	9.52668e-06	NC	0.298476	0.27224	NC	0.31374	NC	0.437867	Structural complex	Genetic information processing	Ribosome	Ribosome, bacteria
M00514	5.87214e-05	8.30584e-05	2.57424e-05	3.71034e-05	5.5457e-05	4.59466e-05	1.14782e-08	1.75803e-08	1.17598e-09	6.4973e-09	1.13862e-08	5.86971e-09	NC	0.303375	0.274582	NC	0.324466	PE	0.550075	Functional set	Environmental information processing	Two-component regulatory system	TtrS-TtrR (tetrathionate respiration) two-component regulatory system
M00040	6.43378e-05	8.11754e-05	7.15089e-05	5.34006e-05	5.32859e-05	6.33021e-05	5.36208e-09	1.189e-08	6.62321e-09	5.05682e-09	3.83253e-09	5.86374e-09	NC	0.305028	0.275363	NC	0.852976	NC	0.982376	Pathway module	Nucleotide and amino acid metabolism	Aromatic amino acid metabolism	Tyrosine biosynthesis, prephanate => pretyrosine => tyrosine
M00432	0.00476495	0.00463931	0.00474386	0.00482861	0.00464115	0.00476394	4.82691e-07	3.26603e-07	1.68308e-07	3.43262e-07	7.2752e-07	3.38105e-07	PE	0.305031	0.275365	PE	1	PE	0.912045	Pathway module	Nucleotide and amino acid metabolism	Branched-chain amino acid metabolism	Leucine biosynthesis, 2-oxoisovalerate => 2-oxoisocaproate
M00736	4.82288e-07	1.11129e-07	9.07651e-06	1.90146e-07	2.92774e-07	4.34389e-08	8.80778e-12	5.52196e-14	8.19453e-10	8.56027e-13	2.88692e-12	2.5571e-14	NC	0.308238	0.276871	PE	0.0649088	NC	0.260001	Pathway module	Secondary metabolism	Biosynthesis of secondary metabolites	Nocardicin A biosynthesis, L-pHPG + arginine + serine => nocardicin A
M00303	0.000157146	0.000165275	0.000113187	0.000136538	0.000166227	0.000157381	1.09775e-08	2.11906e-08	3.56571e-09	9.12133e-09	2.21165e-08	1.31896e-08	NC	0.308341	0.276919	PE	0.846893	PE	0.605191	Structural complex	Environmental information processing	Phosphotransferase system (PTS)	PTS system, N-acetylmuramic acid-specific II component
M00554	0.00143573	0.00142598	0.00145381	0.00149955	0.00144113	0.00149278	6.00926e-08	4.67774e-08	5.5751e-08	3.58872e-08	6.18015e-08	2.78217e-08	PE	0.308344	0.27692	PE	0.877247	PE	0.982376	Pathway module	Carbohydrate and lipid metabolism	Other carbohydrate metabolism	Nucleotide sugar biosynthesis, galactose => UDP-galactose
M00185	0.000776993	0.000821618	0.000648538	0.00086692	0.000854426	0.000871635	1.10511e-07	1.5477e-07	1.10248e-07	1.63978e-07	2.23518e-07	1.65211e-07	PE	0.31168	0.27847	PE	0.81676	PE	0.275828	Structural complex	Environmental information processing	Mineral and organic ion transport system	Sulfate transport system
M00515	0	6.35294e-09	0	2.54167e-07	3.37429e-09	9.33333e-09	0	6.45758e-16	0	3.03623e-12	2.58066e-16	1.48089e-15	PE	0.312225	0.278721	NC	0.961502	PE	0.477289	Functional set	Environmental information processing	Two-component regulatory system	FlrB-FlrC (polar flagellar synthesis) two-component regulatory system
M00328	0	6.35294e-09	0	3.8125e-07	6.85714e-10	6.94444e-07	0	6.45758e-16	0	6.83152e-12	1.59869e-17	8.1983e-12	PE	0.312225	0.278721	NC	0.598274	PE	0.477289	Structural complex	Environmental information processing	Bacterial secretion system	Hemophore/metalloprotease transport system
M00281	0.000116856	8.89978e-05	0.000161912	9.55298e-05	7.84115e-05	0.000122639	1.02936e-08	1.29163e-08	1.24724e-08	7.55208e-09	4.29731e-09	1.8343e-08	NC	0.315041	0.280015	NC	0.474256	NC	0.203814	Structural complex	Environmental information processing	Phosphotransferase system (PTS)	PTS system, lactose-specific II component
M00078	0.000161062	9.91243e-05	0.000198946	0.000115737	0.000155515	0.000102585	2.27428e-08	5.34314e-09	6.717e-08	7.1931e-09	3.50041e-08	4.08906e-09	NC	0.315041	0.280015	PE	0.416399	NC	0.543947	Pathway module	Carbohydrate and lipid metabolism	Glycosaminoglycan metabolism	Heparan sulfate degradation
M00213	4.76584e-05	6.00579e-05	1.66456e-05	2.53734e-05	3.99152e-05	4.39847e-05	8.35273e-09	1.22554e-08	7.92879e-10	3.89372e-09	1.49919e-08	6.61737e-09	NC	0.316398	0.280635	NC	0.875962	PE	0.528624	Structural complex	Environmental information processing	Saccharide, polyol, and lipid transport system	L-Arabinose transport system
M00081	0.000123267	0.000107795	0.000129014	9.956e-05	0.000116894	8.90219e-05	9.20011e-09	6.46575e-09	2.13404e-08	7.4752e-09	1.50247e-08	3.57727e-09	NC	0.318421	0.281553	PE	0.588434	NC	0.964145	Pathway module	Carbohydrate and lipid metabolism	Other carbohydrate metabolism	Pectin degradation
M00334	0.000727383	0.00100514	0.000412195	0.00042741	0.000665449	0.000610152	1.75929e-06	2.61121e-06	5.13364e-07	8.03631e-07	2.02742e-06	1.15627e-06	NC	0.318425	0.281555	NC	0.304459	PE	0.707037	Structural complex	Environmental information processing	Bacterial secretion system	Type VI secretion system
M00253	0.000243284	0.000255371	0.000217223	0.000278109	0.0002915	0.000280719	2.77632e-08	4.44072e-08	6.37547e-09	3.95988e-08	3.12646e-08	2.09262e-08	PE	0.321831	0.283089	PE	0.295358	PE	0.25643	Structural complex	Environmental information processing	ABC-2 type and other transport systems	Sodium transport system
M00746	5.93892e-05	8.02343e-05	2.32501e-05	3.10216e-05	5.15027e-05	4.84995e-05	1.24338e-08	1.80437e-08	1.18607e-09	4.39976e-09	1.69016e-08	8.31501e-09	NC	0.326862	0.285326	NC	0.296552	PE	0.636928	Signature module	Gene set	Drug resistance	Multidrug resistance, repression of porin OmpF
M00175	0.000485015	0.000452261	0.000432868	0.000453473	0.000410054	0.000511789	1.28057e-08	1.5496e-08	1.54431e-08	1.62069e-08	2.41591e-08	1.59228e-08	NC	0.32872	0.286143	NC	0.295358	PE	0.173257	Pathway module	Energy metabolism	Nitrogen metabolism	Nitrogen fixation, nitrogen => ammonia
M00429	0.00234654	0.00218194	0.00232919	0.00245017	0.00231415	0.0025069	1.3028e-07	1.13896e-07	7.43336e-08	1.52796e-07	2.77892e-07	2.36583e-07	PE	0.32872	0.286143	PE	0.45061	PE	0.492315	Structural complex	Environmental information processing	Bacterial secretion system	Competence-related DNA transformation transporter
M00209	0.000456592	0.000498622	0.000377582	0.000381743	0.000526508	0.000496754	9.57433e-08	1.21853e-07	1.81731e-08	7.1558e-08	2.64752e-07	1.30929e-07	NC	0.32872	0.286143	PE	0.923097	PE	0.674383	Structural complex	Environmental information processing	Mineral and organic ion transport system	Osmoprotectant transport system
M00505	1.12174e-05	3.173e-06	1.72542e-05	3.84223e-06	1.03311e-05	2.24214e-06	6.44912e-10	2.12023e-11	2.64422e-09	1.00188e-10	1.10355e-09	4.07136e-11	NC	0.328741	0.286152	PE	0.829305	NC	0.768613	Functional set	Environmental information processing	Two-component regulatory system	KinB-AlgB (alginate production) two-component regulatory system
M00063	0.000437631	0.000581625	0.000525614	0.00040807	0.000433112	0.000352659	1.17725e-07	2.52948e-07	1.0317e-07	1.77838e-07	1.3956e-07	7.51337e-08	NC	0.332199	0.287661	NC	0.352666	NC	0.159282	Pathway module	Carbohydrate and lipid metabolism	Lipopolysaccharide metabolism	CMP-KDO biosynthesis
M00229	0.000134459	0.000191006	5.94435e-05	8.18578e-05	0.000124073	0.000115397	6.14506e-08	9.37368e-08	6.09317e-09	2.96793e-08	6.60481e-08	4.0729e-08	NC	0.337408	0.289905	NC	0.253698	PE	0.605191	Structural complex	Environmental information processing	Phosphate and amino acid transport system	Arginine transport system
M00710	2.02e-09	0	0	0	2.68857e-09	7.77778e-08	1.9994e-16	0	0	0	2.45766e-16	1.0284e-13	NC	0.342147	0.291917	PE	0.511865	PE	0.477289	Structural complex	Environmental information processing	Drug efflux transporter/pump	Multidrug resistance, efflux pump EbrAB
M00494	2.02e-09	3.30588e-08	1.11818e-08	0	2.68857e-09	1.49944e-07	1.9994e-16	1.74862e-14	1.25033e-15	0	2.45766e-16	2.91089e-13	NC	0.342147	0.291917	NC	0.598274	PE	0.8317	Functional set	Environmental information processing	Two-component regulatory system	NatK-NatR (sodium extrusion) two-component regulatory system
M00701	0.000125689	0.000154829	0.000141674	9.57569e-05	0.000150459	8.02617e-05	2.30666e-08	3.08445e-08	2.67345e-08	2.60111e-08	2.7098e-08	1.02988e-08	NC	0.342775	0.292181	NC	0.837705	NC	0.912045	Functional set	Environmental information processing	Drug efflux transporter/pump	Multidrug resistance, efflux pump EmrAB
M00215	0.000212412	0.000237848	0.000151515	0.000237769	0.000237766	0.000268938	1.18328e-08	2.21219e-08	6.02759e-09	1.58312e-08	2.40553e-08	1.32735e-08	PE	0.342778	0.292183	NC	0.938444	PE	0.00509988	Structural complex	Environmental information processing	Saccharide, polyol, and lipid transport system	D-Xylose transport system
M00075	4.73879e-06	3.66575e-06	4.60045e-06	6.24449e-06	1.03796e-05	5.56333e-06	3.74052e-11	1.46085e-11	3.366e-11	4.79494e-11	3.77904e-10	4.78068e-11	PE	0.347963	0.294347	PE	0.412265	PE	0.669231	Pathway module	Carbohydrate and lipid metabolism	Glycan metabolism	N-glycan biosynthesis, complex type
M00456	5.96047e-05	8.57827e-05	2.70971e-05	3.73717e-05	5.60625e-05	5.10709e-05	1.21567e-08	1.8914e-08	1.22624e-09	6.50488e-09	1.24153e-08	7.92601e-09	NC	0.349893	0.295145	NC	0.22267	PE	0.605191	Functional set	Environmental information processing	Two-component regulatory system	ArcB-ArcA (anoxic redox control) two-component regulatory system
M00473	8.91589e-05	0.000123252	3.61873e-05	5.11281e-05	7.85983e-05	7.72405e-05	2.75245e-08	4.06057e-08	2.64536e-09	1.13675e-08	3.17501e-08	1.90495e-08	NC	0.349896	0.295146	NC	0.343996	PE	0.620928	Functional set	Environmental information processing	Two-component regulatory system	UhpB-UhpA (hexose phosphates uptake) two-component regulatory system
M00806	0.0001278	0.000123053	0.000100361	0.000118153	0.000138595	0.000132692	3.85866e-09	6.73848e-09	3.15674e-09	5.68137e-09	1.31376e-08	6.71151e-09	NC	0.349948	0.295167	PE	1	PE	0.368629	Structural complex	Environmental information processing	Phosphotransferase system (PTS)	PTS system, maltose-specific II component
M00157	0.00716144	0.00694608	0.00674993	0.00744312	0.00692267	0.0071335	1.4508e-06	1.27534e-06	9.3506e-07	9.3539e-07	1.82171e-06	1.14048e-06	PE	0.34995	0.295168	NC	0.786891	PE	0.437867	Structural complex	Energy metabolism	ATP synthesis	F-type ATPase, prokaryotes and chloroplasts
M00134	7.2705e-05	8.67759e-05	6.28405e-05	6.143e-05	6.47348e-05	7.67105e-05	5.18e-09	1.07286e-08	3.91279e-09	4.59361e-09	4.75642e-09	7.28335e-09	NC	0.34995	0.295168	NC	0.62577	PE	0.610874	Pathway module	Nucleotide and amino acid metabolism	Polyamine biosynthesis	Polyamine biosynthesis, arginine => ornithine => putrescine
M00647	0.000416614	0.000544788	0.000369786	0.000325991	0.000436899	0.000336716	2.32636e-07	3.07741e-07	1.19064e-07	1.79186e-07	2.68063e-07	1.26986e-07	NC	0.360882	0.300721	NC	0.352666	NC	0.912045	Functional set	Environmental information processing	Drug efflux transporter/pump	Multidrug resistance, efflux pump AcrAB-TolC/SmeDEF
M00545	0.000197742	0.000229791	0.000190625	0.000160407	0.000145499	0.000157008	3.80058e-08	4.3536e-08	5.08694e-08	2.42969e-08	5.72953e-08	2.26897e-08	NC	0.362725	0.301644	NC	0.0238158	NC	1	Pathway module	Nucleotide and amino acid metabolism	Aromatic amino acid metabolism	Trans-cinnamate degradation, trans-cinnamate => acetyl-CoA
M00486	8.91756e-05	0.000123363	3.61782e-05	5.08891e-05	7.91617e-05	7.58571e-05	2.75709e-08	4.07209e-08	2.64452e-09	1.13311e-08	3.277e-08	1.83947e-08	NC	0.368208	0.304368	NC	0.334139	PE	0.620928	Functional set	Environmental information processing	Two-component regulatory system	CitA-CitB (citrate fermentation) two-component regulatory system
M00357	0.00237899	0.00220498	0.00214819	0.0023804	0.00226566	0.00234426	9.14967e-07	1.28248e-07	1.60167e-07	2.75361e-07	4.01349e-07	2.94331e-07	PE	0.368291	0.304409	PE	0.549027	PE	0.386939	Pathway module	Energy metabolism	Methane metabolism	Methanogenesis, acetate => methane
M00723	8.93057e-05	0.000123687	3.68055e-05	5.12873e-05	7.94721e-05	7.80236e-05	2.76964e-08	4.09542e-08	2.65526e-09	1.15806e-08	3.3304e-08	1.9458e-08	NC	0.371947	0.306207	NC	0.334139	PE	0.653015	Functional set	Environmental information processing	Drug resistance	Cationic antimicrobial peptide (CAMP) resistance, phosphoethanolamine transferase EptB
M00120	0.00347565	0.00338712	0.00353596	0.00348472	0.00337415	0.00345195	1.26254e-07	1.97699e-07	1.17715e-07	5.56962e-08	1.06038e-07	8.80143e-08	PE	0.379577	0.309914	NC	0.474256	NC	0.362845	Pathway module	Nucleotide and amino acid metabolism	Cofactor and vitamin biosynthesis	Coenzyme A biosynthesis, pantothenate => CoA
M00018	0.00431031	0.00423083	0.00425084	0.0043554	0.00421956	0.00431097	1.06667e-07	8.91396e-08	1.22118e-07	8.55197e-08	1.82098e-07	9.55634e-08	PE	0.379577	0.309914	NC	0.907779	PE	0.580115	Pathway module	Nucleotide and amino acid metabolism	Serine and threonine metabolism	Threonine biosynthesis, aspartate => homoserine => threonine
M00270	0.000178536	0.000178698	0.000137052	0.000164799	0.000208568	0.000200207	1.17554e-08	2.29266e-08	3.88462e-09	1.24988e-08	3.61111e-08	1.65043e-08	NC	0.383385	0.311741	PE	0.549027	PE	0.296167	Structural complex	Environmental information processing	Phosphotransferase system (PTS)	PTS system, trehalose-specific II component
M00239	0.00901731	0.00878586	0.00866005	0.00880095	0.00908631	0.00911909	7.77344e-07	1.78661e-06	9.11329e-07	9.3585e-07	1.33684e-06	4.71874e-07	NC	0.387218	0.313565	PE	0.601848	PE	0.173257	Structural complex	Environmental information processing	Peptide and nickel transport system	Peptides/nickel transport system
M00451	4.5138e-05	6.20218e-05	2.77765e-05	2.55978e-05	3.98867e-05	3.87083e-05	6.9729e-09	1.02962e-08	2.69946e-09	2.85069e-09	8.46121e-09	4.7879e-09	NC	0.39099	0.315346	NC	0.334139	PE	0.669346	Functional set	Environmental information processing	Two-component regulatory system	BasS-BasR (antimicrobial peptide resistance) two-component regulatory system
M00468	1.15356e-06	6.65765e-07	4.67364e-07	2.58588e-06	2.95074e-06	3.48944e-06	2.62955e-12	2.17269e-13	2.26294e-13	4.16273e-11	3.02841e-11	5.20059e-11	PE	0.397661	0.31846	PE	0.213834	PE	0.0357863	Functional set	Environmental information processing	Two-component regulatory system	SaeS-SaeR (staphylococcal virulence regulation) two-component regulatory system
M00503	2.75919e-05	4.46454e-05	1.6237e-05	2.24478e-05	3.13163e-05	1.91041e-05	3.68014e-09	6.83181e-09	4.73718e-10	4.97533e-09	4.40005e-09	1.07168e-09	NC	0.398187	0.318703	NC	0.211043	PE	0.73601	Functional set	Environmental information processing	Two-component regulatory system	PgtB-PgtA (phosphoglycerate transport) two-component regulatory system
M00709	0.000255795	0.000351736	0.000216474	0.000186192	0.00026162	0.000215853	1.30688e-07	1.87039e-07	5.89951e-08	8.14343e-08	1.42834e-07	8.11926e-08	NC	0.400813	0.319915	NC	0.498554	NC	0.642314	Functional set	Environmental information processing	Drug efflux transporter/pump	Macrolide resistance, MacAB-TolC transporter
M00475	4.54549e-05	6.21059e-05	1.89476e-05	2.5762e-05	4.01962e-05	3.88144e-05	7.09057e-09	1.02914e-08	6.99345e-10	2.90964e-09	8.444e-09	4.81203e-09	NC	0.402694	0.32078	NC	0.390678	PE	0.636928	Functional set	Environmental information processing	Two-component regulatory system	BarA-UvrY (central carbon metabolism) two-component regulatory system
M00567	0.000762834	0.000487331	0.00038698	0.000545049	0.000479587	0.000511063	3.56284e-06	3.93241e-08	4.27524e-08	1.96031e-07	1.35827e-07	1.26826e-07	NC	0.40278	0.320819	NC	0.31374	PE	0.580115	Pathway module	Energy metabolism	Methane metabolism	Methanogenesis, CO2 => methane
M00272	0.000144336	0.000143619	0.00010709	0.000129203	0.00015404	0.000150537	6.82783e-09	1.20052e-08	3.25503e-09	6.34138e-09	1.91699e-08	1.00613e-08	NC	0.404746	0.321719	PE	0.877247	PE	0.464664	Structural complex	Environmental information processing	Phosphotransferase system (PTS)	PTS system, arbutin-, cellobiose-, and salicin-specific II component
M00238	0.00191774	0.00194507	0.00183806	0.00197806	0.00190938	0.00191532	7.15582e-08	9.31537e-08	1.23462e-07	7.86218e-08	1.62104e-07	7.98001e-08	PE	0.406728	0.322622	NC	0.938444	PE	0.386939	Structural complex	Environmental information processing	Phosphate and amino acid transport system	D-Methionine transport system
M00447	6.02879e-05	8.70858e-05	2.76267e-05	3.87706e-05	5.85291e-05	5.13606e-05	1.21632e-08	1.88441e-08	1.23124e-09	6.95895e-09	1.25836e-08	7.90814e-09	NC	0.410694	0.324418	NC	0.200053	PE	0.707037	Functional set	Environmental information processing	Two-component regulatory system	CpxA-CpxR (envelope stress response) two-component regulatory system
M00191	9.118e-05	0.000128947	4.06965e-05	5.64166e-05	8.51223e-05	7.761e-05	2.82628e-08	4.25447e-08	2.76399e-09	1.46932e-08	2.78296e-08	1.8031e-08	NC	0.412639	0.325294	NC	0.296603	PE	0.574183	Structural complex	Environmental information processing	Mineral and organic ion transport system	Thiamine transport system
M00444	7.40541e-05	0.000104236	3.15447e-05	4.41447e-05	6.75115e-05	6.41075e-05	1.89527e-08	2.85103e-08	1.84193e-09	8.71078e-09	2.10327e-08	1.27238e-08	NC	0.422669	0.329752	NC	0.324466	PE	0.605191	Functional set	Environmental information processing	Two-component regulatory system	PhoQ-PhoP (magnesium transport) two-component regulatory system
M00744	7.40541e-05	0.000104236	3.15447e-05	4.41447e-05	6.75115e-05	6.41075e-05	1.89527e-08	2.85103e-08	1.84193e-09	8.71078e-09	2.10327e-08	1.27238e-08	NC	0.422669	0.329752	NC	0.324466	PE	0.605191	Signature module	Gene set	Drug resistance	Cationic antimicrobial peptide (CAMP) resistance, protease PgtE
M00472	1.60167e-05	2.44886e-05	9.23372e-06	1.27044e-05	1.76307e-05	1.3125e-05	1.03377e-09	2.05346e-09	1.32399e-10	1.23479e-09	1.11963e-09	6.9553e-10	NC	0.426798	0.33156	NC	0.274298	PE	0.610874	Functional set	Environmental information processing	Two-component regulatory system	NarQ-NarP (nitrate respiration) two-component regulatory system
M00152	1.98412e-06	4.10294e-07	2.8348e-05	7.827e-07	1.84645e-06	6.68111e-08	8.05409e-11	3.84279e-13	7.74289e-09	8.61527e-12	1.01245e-10	1.79265e-14	NC	0.430289	0.333078	PE	0.372983	NC	0.212955	Structural complex	Energy metabolism	ATP synthesis	Cytochrome bc1 complex
M00045	0.000229383	0.000315563	0.000214607	0.000196049	0.000270239	0.000224463	7.77593e-08	1.03661e-07	4.53504e-08	7.28193e-08	9.73605e-08	5.8005e-08	NC	0.430893	0.333339	NC	0.670842	PE	0.740218	Pathway module	Nucleotide and amino acid metabolism	Histidine metabolism	Histidine degradation, histidine => N-formiminoglutamate => glutamate
M00457	5.9886e-05	8.38294e-05	6.31432e-05	3.69865e-05	5.52182e-05	4.42438e-05	1.189e-08	1.79076e-08	1.97483e-08	6.68966e-09	1.19805e-08	5.6253e-09	NC	0.434885	0.335059	NC	0.241788	NC	0.770114	Functional set	Environmental information processing	Two-component regulatory system	TctE-TctD (tricarboxylic acid transport) two-component regulatory system
M00277	0.000293938	0.000447324	0.000390987	0.000366669	0.000459738	0.000360979	1.03719e-07	1.96138e-07	1.01516e-07	1.61902e-07	1.31304e-07	5.52321e-08	PE	0.435005	0.33511	PE	0.629072	NC	0.842373	Structural complex	Environmental information processing	Phosphotransferase system (PTS)	PTS system, N-acetylgalactosamine-specific II component
M00724	0.000103534	0.000146793	4.50291e-05	6.25821e-05	9.54461e-05	8.95623e-05	3.70975e-08	5.63336e-08	3.63094e-09	1.77274e-08	4.0077e-08	2.46327e-08	NC	0.443209	0.338599	NC	0.319688	PE	0.574183	Functional set	Environmental information processing	Drug resistance	Cationic antimicrobial peptide (CAMP) resistance, palmitoyl transferase PagP
M00611	0.00670528	0.00670119	0.00682041	0.00662262	0.00669777	0.00671178	1.70786e-07	2.40193e-07	2.38052e-07	1.75874e-07	3.44801e-07	1.93076e-07	NC	0.443288	0.338633	NC	0.713633	NC	0.437867	Signature module	Module set	Metabolic capacity	Oxygenic photosynthesis in plants and cyanobacteria
M00242	0.000931903	0.0010844	0.000985759	0.0010115	0.00102738	0.00097778	1.13397e-07	1.43222e-07	8.63086e-08	1.5543e-07	1.76791e-07	1.13234e-07	PE	0.443288	0.338633	NC	0.80179	NC	0.982376	Structural complex	Environmental information processing	Metallic cation, iron-siderophore and vitamin B12 transport system	Zinc transport system
M00499	5.72284e-05	7.32435e-05	4.70321e-05	5.28166e-05	7.57294e-05	4.73006e-05	4.75996e-09	5.64072e-09	5.05306e-09	6.29338e-09	1.07137e-08	3.40748e-09	NC	0.445367	0.339508	PE	0.46235	PE	0.642314	Functional set	Environmental information processing	Two-component regulatory system	HydH-HydG (metal tolerance) two-component regulatory system
M00531	0.000144885	0.000154703	0.000167265	0.000141901	0.000177523	0.000137674	6.14752e-09	8.2658e-09	1.27247e-08	8.61382e-09	1.1395e-08	4.55793e-09	NC	0.449557	0.34126	PE	0.523485	NC	0.740218	Pathway module	Energy metabolism	Nitrogen metabolism	Assimilatory nitrate reduction, nitrate => ammonia
M00228	0.000621897	0.000601929	0.000523087	0.000680865	0.000639899	0.000691996	7.27877e-08	5.15479e-08	4.30615e-08	1.02735e-07	1.44831e-07	1.54058e-07	PE	0.45166	0.342134	PE	0.536181	PE	0.437867	Structural complex	Environmental information processing	Phosphate and amino acid transport system	Putative glutamine transport system
M00241	8.83896e-05	0.000127631	4.03687e-05	5.54453e-05	8.38043e-05	7.64037e-05	2.73576e-08	4.27285e-08	2.74244e-09	1.47698e-08	2.79192e-08	1.77666e-08	NC	0.4558	0.343844	NC	0.270292	PE	0.605191	Structural complex	Environmental information processing	Metallic cation, iron-siderophore and vitamin B12 transport system	Vitamin B12 transport system
M00051	0.0062168	0.00604054	0.00629578	0.00623328	0.00600961	0.00607068	4.1073e-07	5.73803e-07	3.06713e-07	1.87447e-07	3.82906e-07	2.36488e-07	PE	0.455879	0.343877	NC	0.277696	NC	0.0755545	Pathway module	Nucleotide and amino acid metabolism	Pyrimidine metabolism	Uridine monophosphate biosynthesis, glutamine (+ PRPP) => UMP
M00502	5.89259e-05	8.51004e-05	2.69166e-05	3.68832e-05	5.58731e-05	5.09316e-05	1.21592e-08	1.89891e-08	1.21926e-09	6.49351e-09	1.24085e-08	7.89507e-09	NC	0.457918	0.344713	NC	0.270292	PE	0.605146	Functional set	Environmental information processing	Two-component regulatory system	GlrK-GlrR (amino sugar metabolism) two-component regulatory system
M00113	6.16428e-05	8.91342e-05	3.82725e-05	3.91198e-05	6.07481e-05	5.24066e-05	1.19007e-08	1.80102e-08	3.40662e-09	6.67869e-09	1.21087e-08	7.59582e-09	NC	0.457995	0.344745	NC	0.221507	PE	0.842373	Pathway module	Carbohydrate and lipid metabolism	Fatty acid metabolism	Jasmonic acid biosynthesis
M00417	0.000119628	0.000170503	9.0149e-05	7.43305e-05	0.000111765	0.000101914	4.89197e-08	7.58793e-08	2.90782e-08	2.68337e-08	4.96316e-08	3.15896e-08	NC	0.46004	0.345581	NC	0.249724	PE	0.702392	Structural complex	Energy metabolism	ATP synthesis	Cytochrome o ubiquinol oxidase
M00346	0.00219333	0.00215268	0.00232556	0.00215821	0.00214189	0.00211808	6.26044e-08	1.24899e-07	2.25914e-08	6.82688e-08	1.08044e-07	6.50501e-08	NC	0.460121	0.345614	NC	0.81676	NC	0.0187762	Pathway module	Energy metabolism	Methane metabolism	Formaldehyde assimilation, serine pathway
M00570	0.0052914	0.00525376	0.00530394	0.00532648	0.00514262	0.00519185	9.88726e-08	1.93518e-07	1.69222e-08	1.66437e-07	2.17066e-07	8.90571e-08	PE	0.460121	0.345614	NC	1	NC	0.296167	Pathway module	Nucleotide and amino acid metabolism	Branched-chain amino acid metabolism	Isoleucine biosynthesis, threonine => 2-oxobutanoate => isoleucine
M00617	0.00260261	0.00227921	0.00227105	0.00244551	0.00232825	0.0024096	3.46346e-06	1.53315e-07	1.80557e-07	3.63363e-07	3.82681e-07	3.06967e-07	NC	0.460121	0.345614	PE	0.615395	PE	0.912045	Signature module	Module set	Metabolic capacity	Methanogen
M00019	0.00462147	0.00457388	0.00464366	0.00465194	0.00450355	0.00452549	8.79659e-08	1.53807e-07	2.75441e-08	1.37551e-07	1.65386e-07	8.41019e-08	PE	0.464384	0.347703	NC	0.907779	NC	0.173257	Pathway module	Nucleotide and amino acid metabolism	Branched-chain amino acid metabolism	Valine/isoleucine biosynthesis, pyruvate => valine / 2-oxobutanoate => isoleucine
M00506	0.000537093	0.000500669	0.000510724	0.00050239	0.000450428	0.00046908	1.02703e-07	1.83387e-07	8.42403e-08	1.09174e-07	1.07451e-07	7.54874e-08	NC	0.477306	0.353953	NC	0.81676	NC	0.877092	Functional set	Environmental information processing	Two-component regulatory system	CheA-CheYBV (chemotaxis) two-component regulatory system
M00474	9.0544e-05	0.000127823	8.57068e-05	5.58758e-05	8.38136e-05	7.64154e-05	2.77041e-08	4.2698e-08	3.36344e-08	1.52514e-08	2.79225e-08	1.77745e-08	NC	0.481579	0.355994	NC	0.261904	NC	0.702392	Functional set	Environmental information processing	Two-component regulatory system	RcsC-RcsD-RcsB (capsule synthesis) two-component regulatory system
M00743	0.000173166	0.00021361	0.000142518	0.000127024	0.000158683	0.000152751	4.51222e-08	6.96138e-08	1.64177e-08	2.82296e-08	3.88975e-08	2.33974e-08	NC	0.490419	0.360175	NC	0.877247	PE	0.877092	Functional set	Environmental information processing	Drug resistance	Aminoglycoside resistance, protease HtpX
M00254	0.00435159	0.00416079	0.00447421	0.00458408	0.00462121	0.00468789	7.47768e-07	1.34958e-06	4.28784e-07	4.83534e-07	8.1258e-07	5.68838e-07	PE	0.499272	0.364308	PE	0.25255	PE	0.411953	Structural complex	Environmental information processing	ABC-2 type and other transport systems	ABC-2 type transport system
M00478	4.87045e-05	4.59006e-05	5.36848e-05	4.76256e-05	3.76257e-05	4.5458e-05	2.42066e-09	8.76383e-09	4.2239e-09	3.05365e-09	3.20907e-09	3.93524e-09	NC	0.501494	0.365337	NC	0.588434	NC	0.620971	Functional set	Environmental information processing	Two-component regulatory system	DegS-DegU (multicellular behavior control) two-component regulatory system
M00280	0.000174017	0.00021788	0.000173098	0.000150086	0.000192602	0.00017286	2.65311e-08	5.59726e-08	1.00989e-08	2.32688e-08	6.11514e-08	1.8348e-08	NC	0.508207	0.368425	NC	0.713633	NC	0.707037	Structural complex	Environmental information processing	Phosphotransferase system (PTS)	PTS system, glucitol/sorbitol-specific II component
M00623	4.6416e-07	9.12353e-08	9.05455e-06	6.28542e-08	2.91429e-07	0	8.80191e-12	4.16702e-14	8.19848e-10	1.1048e-13	2.88764e-12	0	NC	0.519316	0.373471	PE	0.0762206	NC	0.226994	Pathway module	Secondary metabolism	Aromatics degradation	Phthalate degradation, phthalate => protocatechuate
M00013	6.01839e-05	6.98971e-05	0.000129625	4.24792e-05	6.26351e-05	6.0643e-05	9.76411e-09	1.3885e-08	1.38332e-07	6.33664e-09	1.90788e-08	9.45975e-09	NC	0.528607	0.37763	NC	0.646645	NC	0.411953	Pathway module	Carbohydrate and lipid metabolism	Other carbohydrate metabolism	Malonate semialdehyde pathway, propanoyl-CoA => acetyl-CoA
M00189	0.00134094	0.0013613	0.001277	0.00129222	0.00131487	0.00134688	4.32041e-08	6.15006e-08	4.52403e-08	4.07811e-08	3.91697e-08	2.56768e-08	NC	0.530905	0.37865	NC	0.416399	PE	0.25643	Structural complex	Environmental information processing	Mineral and organic ion transport system	Molybdate transport system
M00672	1.98887e-05	2.52472e-05	7.80005e-06	1.59638e-05	2.04237e-05	2.44118e-05	9.17892e-10	1.35235e-09	1.25721e-10	6.46929e-10	1.70019e-09	1.02807e-09	NC	0.533195	0.379663	NC	0.639654	PE	0.173257	Pathway module	Secondary metabolism	Biosynthesis of secondary metabolites	Penicillin biosynthesis, aminoadipate + cycteine + valine => penicillin
M00740	0.00244668	0.00239697	0.00251895	0.00242629	0.00233682	0.00240819	3.00526e-08	4.34885e-08	4.07816e-08	4.52289e-08	8.70728e-08	1.29074e-08	NC	0.540126	0.382709	NC	0.629072	NC	0.122306	Pathway module	Carbohydrate and lipid metabolism	Other carbohydrate metabolism	Methylaspartate cycle
M00714	3.06875e-05	4.25572e-05	2.27075e-05	1.93538e-05	2.91996e-05	2.56364e-05	3.00286e-09	4.64464e-09	1.81308e-09	1.62315e-09	3.07421e-09	1.9665e-09	NC	0.540126	0.382709	NC	0.452627	PE	0.839694	Signature module	Gene set	Drug resistance	Multidrug resistance, efflux pump QacA
M00713	3.06875e-05	4.25572e-05	2.27075e-05	1.93538e-05	2.91996e-05	2.56364e-05	3.00286e-09	4.64464e-09	1.81308e-09	1.62315e-09	3.07421e-09	1.9665e-09	NC	0.540126	0.382709	NC	0.452627	PE	0.839694	Functional set	Environmental information processing	Drug efflux transporter/pump	Fluoroquinolone resistance, efflux pump LfrA
M00608	1.24122e-05	1.86448e-06	2.32124e-06	2.16274e-06	6.26774e-07	2.28144e-06	4.07644e-09	2.41817e-11	1.96187e-11	1.60005e-10	2.51153e-12	3.30449e-11	NC	0.540876	0.383037	NC	0.599119	NC	0.554433	Pathway module	Energy metabolism	Methane metabolism	2-Oxocarboxylic acid chain extension, 2-oxoglutarate => 2-oxoadipate => 2-oxopimelate => 2-oxosuberate
M00031	1.38561e-06	5.04018e-06	1.70545e-07	1.53813e-07	4.08391e-07	3.62556e-07	7.01363e-11	3.63175e-10	6.50012e-14	1.69945e-13	4.18422e-12	4.45534e-13	NC	0.543905	0.384358	NC	0.741163	PE	0.956288	Pathway module	Nucleotide and amino acid metabolism	Lysine metabolism	Lysine biosynthesis, mediated by LysW, 2-aminoadipate => lysine
M00763	9.22646e-07	3.35794e-06	1.13727e-07	1.02527e-07	2.72514e-07	2.41778e-07	3.11199e-11	1.61213e-10	2.89209e-14	7.55103e-14	1.86418e-12	1.98332e-13	NC	0.543905	0.384358	NC	0.741163	PE	0.956288	Pathway module	Nucleotide and amino acid metabolism	Arginine and proline metabolism	Ornithine biosynthesis, mediated by LysW, glutamate => ornithine
M00001	0.0114093	0.0111927	0.0117942	0.0115755	0.0112959	0.0114273	1.04789e-06	1.61267e-06	7.77625e-07	5.64243e-07	8.81308e-07	7.12135e-07	PE	0.544766	0.384732	PE	0.510942	NC	0.146149	Pathway module	Carbohydrate and lipid metabolism	Central carbohydrate metabolism	Glycolysis (Embden-Meyerhof pathway), glucose => pyruvate
M00842	0.000614726	0.000616604	0.000661068	0.000601425	0.000583894	0.000624504	1.50009e-08	2.79636e-08	1.22737e-08	2.59831e-08	1.66828e-08	8.13926e-09	NC	0.544766	0.384732	NC	0.588434	NC	0.362845	Pathway module	Nucleotide and amino acid metabolism	Cofactor and vitamin biosynthesis	Tetrahydrobiopterin biosynthesis, GTP => BH4
M00843	0.000614726	0.000616604	0.000661068	0.000601425	0.000583894	0.000624504	1.50009e-08	2.79636e-08	1.22737e-08	2.59831e-08	1.66828e-08	8.13926e-09	NC	0.544766	0.384732	NC	0.588434	NC	0.362845	Pathway module	Nucleotide and amino acid metabolism	Cofactor and vitamin biosynthesis	L-threo-Tetrahydrobiopterin biosynthesis, GTP => L-threo-BH4
M00006	0.000575014	0.000584587	0.00055593	0.000591969	0.000673811	0.000530577	3.16639e-08	6.18629e-08	4.33559e-08	4.38597e-08	6.04851e-08	1.52778e-08	PE	0.544766	0.384732	PE	0.207033	NC	0.947159	Pathway module	Carbohydrate and lipid metabolism	Central carbohydrate metabolism	Pentose phosphate pathway, oxidative phase, glucose 6P => ribulose 5P
M00835	8.70665e-05	0.000111128	7.31362e-05	7.21558e-05	0.00010125	7.75046e-05	1.33611e-08	2.0515e-08	1.2828e-08	1.15227e-08	1.46732e-08	7.03971e-09	NC	0.54942	0.386748	NC	0.938444	PE	0.386939	Pathway module	Secondary metabolism	Biosynthesis of secondary metabolites	Pyocyanine biosynthesis, chorismate => pyocyanine
M00725	0.000108249	6.94831e-05	0.000132961	9.33553e-05	0.000138555	0.000139855	1.9425e-08	1.21731e-08	1.87897e-08	1.6477e-08	7.99625e-08	3.72902e-08	NC	0.549425	0.38675	PE	0.0334761	PE	0.719133	Signature module	Gene set	Drug resistance	Cationic antimicrobial peptide (CAMP) resistance, dltABCD operon
M00008	0.00165843	0.00166447	0.001685	0.00168983	0.00180414	0.00172902	4.59754e-08	5.10246e-08	3.48451e-08	3.72027e-08	5.7798e-08	3.12896e-08	PE	0.554106	0.388764	PE	0.0480975	PE	0.520798	Pathway module	Carbohydrate and lipid metabolism	Central carbohydrate metabolism	Entner-Doudoroff pathway, glucose-6P => glyceraldehyde-3P + pyruvate
M00217	4.88398e-05	6.11351e-05	1.62118e-05	2.86982e-05	4.39472e-05	5.07727e-05	8.10967e-09	1.2217e-08	7.94313e-10	3.89139e-09	1.36591e-08	7.12776e-09	NC	0.568193	0.394746	NC	0.740164	PE	0.233332	Structural complex	Environmental information processing	Saccharide, polyol, and lipid transport system	D-Allose transport system
M00140	0.00287702	0.0028814	0.0029623	0.00296821	0.00288386	0.00291908	1.31376e-07	2.71156e-07	8.45607e-08	8.7276e-08	1.40046e-07	8.11849e-08	PE	0.568261	0.394775	PE	0.46235	NC	0.642314	Pathway module	Nucleotide and amino acid metabolism	Cofactor and vitamin biosynthesis	C1-unit interconversion, prokaryotes
M00128	6.59952e-07	1.266e-07	9.4491e-06	2.64323e-07	6.12694e-07	2.06056e-08	8.97709e-12	4.08779e-14	8.60331e-10	9.52617e-13	1.12924e-11	2.018e-15	NC	0.569416	0.39526	PE	0.161022	NC	0.146354	Pathway module	Nucleotide and amino acid metabolism	Cofactor and vitamin biosynthesis	Ubiquinone biosynthesis, eukaryotes, 4-hydroxybenzoate => ubiquinone
M00273	0.000761465	0.000759344	0.000718713	0.000737862	0.000759856	0.000808705	2.69918e-08	6.52273e-08	1.57057e-08	3.37598e-08	9.51209e-08	2.69494e-08	NC	0.573018	0.396768	PE	0.373204	PE	0.173257	Structural complex	Environmental information processing	Phosphotransferase system (PTS)	PTS system, fructose-specific II component
M00114	0.002273	0.00227311	0.00243334	0.00231787	0.00231733	0.00230536	1.26672e-07	2.27447e-07	8.14467e-08	1.01699e-07	1.29266e-07	8.4176e-08	PE	0.577793	0.398756	PE	0.286437	NC	0.339678	Pathway module	Nucleotide and amino acid metabolism	Cofactor and vitamin biosynthesis	Ascorbate biosynthesis, plants, glucose-6P => ascorbate
M00287	0.000113106	0.000149097	0.000141788	0.000134428	0.000158009	0.000147198	6.48521e-09	1.85242e-08	6.94099e-09	1.22051e-08	1.06308e-08	9.55816e-09	PE	0.587399	0.402716	PE	0.269135	PE	0.947159	Structural complex	Environmental information processing	Phosphotransferase system (PTS)	PTS system, galactosamine-specific II component
M00219	7.84207e-05	9.27382e-05	4.26492e-05	5.1251e-05	7.2575e-05	9.46496e-05	1.42287e-08	2.15879e-08	1.80152e-09	7.15785e-09	2.61269e-08	1.16294e-08	NC	0.592221	0.404684	NC	0.786891	PE	0.21639	Structural complex	Environmental information processing	Saccharide, polyol, and lipid transport system	AI-2 transport system
M00151	2.25035e-06	6.44706e-07	2.84754e-05	1.10618e-06	2.41576e-06	3.66944e-06	8.14986e-11	3.71216e-13	7.7599e-09	9.32139e-12	1.01731e-10	1.74087e-10	NC	0.594444	0.405587	PE	0.914403	NC	0.801834	Structural complex	Energy metabolism	ATP synthesis	Cytochrome bc1 complex respiratory unit
M00004	0.00583745	0.00577998	0.00604316	0.00588825	0.00593076	0.00586102	1.82009e-07	1.80966e-07	1.44241e-07	1.26165e-07	1.96989e-07	1.61233e-07	PE	0.597079	0.406654	PE	0.405339	NC	0.203814	Pathway module	Carbohydrate and lipid metabolism	Central carbohydrate metabolism	Pentose phosphate pathway (Pentose phosphate cycle)
M00616	0.00155954	0.00163498	0.00138468	0.00163481	0.00163374	0.00156719	3.4083e-07	5.17664e-07	5.63575e-07	3.84354e-07	5.37738e-07	3.54762e-07	PE	0.601946	0.408614	NC	0.938444	PE	0.362845	Signature module	Module set	Metabolic capacity	Sulfate-sulfur assimilation
M00268	0.000180612	0.000193074	0.000159927	0.000166023	0.000177646	0.000180041	9.22288e-09	1.54788e-08	5.16505e-09	6.99027e-09	1.88166e-08	1.03857e-08	NC	0.601946	0.408614	NC	0.412605	PE	0.982376	Structural complex	Environmental information processing	Phosphotransferase system (PTS)	PTS system, arbutin-like II component
M00534	1.27168e-06	8.05882e-08	2.71734e-05	2.95833e-08	0	0	7.9028e-11	1.03911e-13	7.38392e-09	4.11332e-14	0	0	NC	0.603981	0.40943	NC	0.163359	NC	0.226994	Pathway module	Secondary metabolism	Aromatics degradation	Naphthalene degradation, naphthalene => salicylate
M00639	4.2456e-07	2.68824e-08	9.05455e-06	9.89583e-09	0	4.66111e-09	8.80856e-12	1.15626e-14	8.19848e-10	4.60259e-15	0	3.69341e-16	NC	0.603981	0.40943	NC	0.163359	NC	0.720351	Signature module	Gene set	Drug resistance	Multidrug resistance, efflux pump MexCD-OprJ
M00007	0.0045252	0.00447124	0.00468986	0.0045557	0.00452563	0.00458465	2.0044e-07	2.93836e-07	2.15941e-07	2.32417e-07	2.01957e-07	2.2102e-07	PE	0.606831	0.410568	PE	0.907779	NC	0.610874	Pathway module	Carbohydrate and lipid metabolism	Central carbohydrate metabolism	Pentose phosphate pathway, non-oxidative phase, fructose 6P => ribose 5P
M00767	7.86556e-05	0.000112674	4.02688e-05	5.95824e-05	8.61483e-05	7.11353e-05	1.90942e-08	3.08147e-08	1.9489e-09	1.471e-08	1.92433e-08	1.12415e-08	NC	0.611726	0.412514	NC	0.588434	PE	0.500131	Functional set	Environmental information processing	Drug efflux transporter/pump	Multidrug resistance, efflux pump OqxAB
M00149	0.000814546	0.000944141	0.000836185	0.000806691	0.00084711	0.000749962	4.68122e-08	1.26661e-07	3.5936e-08	5.1542e-08	6.49436e-08	6.35943e-08	NC	0.611733	0.412517	NC	0.549027	NC	0.492315	Structural complex	Energy metabolism	ATP synthesis	Succinate dehydrogenase, prokaryotes
M00183	0.00266161	0.00259261	0.00272491	0.00268167	0.00264389	0.00272513	1.25557e-07	1.06718e-07	7.56349e-08	6.4099e-08	6.94198e-08	4.41388e-08	PE	0.611733	0.412517	PE	0.938444	PE	0.773874	Structural complex	Genetic information processing	RNA polymerase	RNA polymerase, bacteria
M00790	1.984e-09	5.13e-08	0	5.08333e-07	1.40857e-08	1.90556e-08	9.87137e-17	3.78112e-14	0	1.21449e-11	3.32688e-15	2.90627e-15	PE	0.620524	0.415979	NC	0.460046	PE	0.282837	Pathway module	Secondary metabolism	Biosynthesis of secondary metabolites	Pyrrolnitrin biosynthesis, tryptophan => pyrrolnitrin
M00461	6.4496e-06	3.18647e-06	5.48964e-06	7.465e-06	5.14643e-06	5.76394e-06	1.2793e-10	2.53302e-11	1.3854e-10	1.87274e-10	5.24901e-11	1.22144e-10	PE	0.626452	0.418291	PE	0.0896596	PE	0.492315	Functional set	Environmental information processing	Two-component regulatory system	MtrB-MtrA (osmotic stress response) two-component regulatory system
M00487	1.3303e-07	1.23094e-07	7.05091e-08	1.99042e-07	2.6906e-07	5.46406e-07	4.32451e-14	1.96951e-14	4.8695e-15	2.20155e-13	2.74471e-13	1.68889e-12	PE	0.640033	0.423518	PE	0.601512	PE	0.172651	Functional set	Environmental information processing	Two-component regulatory system	CitS-CitT (magnesium-citrate transport) two-component regulatory system
M00240	0.00452384	0.00480711	0.00462858	0.00450981	0.00452233	0.00452008	4.37186e-07	8.79695e-07	6.19349e-07	3.74878e-07	3.5681e-07	3.40485e-07	NC	0.641507	0.42408	NC	0.536181	NC	0.520798	Structural complex	Environmental information processing	Metallic cation, iron-siderophore and vitamin B12 transport system	Iron complex transport system
M00279	0.000477046	0.000481213	0.000585129	0.00044426	0.000497284	0.000539939	6.98113e-08	1.0352e-07	3.94275e-08	7.21191e-08	8.99946e-08	5.29035e-08	NC	0.641507	0.42408	PE	0.728103	NC	0.610874	Structural complex	Environmental information processing	Phosphotransferase system (PTS)	PTS system, galactitol-specific II component
M00804	8.31967e-05	0.000122119	7.80015e-05	5.70853e-05	8.2912e-05	6.4375e-05	1.45877e-08	2.71902e-08	7.99557e-09	6.61419e-09	1.38945e-08	6.97244e-09	NC	0.644011	0.425032	NC	0.56202	NC	0.773874	Pathway module	Energy metabolism	Nitrogen metabolism	Complete nitrification, comammox, ammonia => nitrite => nitrate
M00135	0.00050704	0.000502935	0.000547781	0.000518464	0.000564975	0.000525417	1.50396e-08	1.35929e-08	2.70849e-08	1.32504e-08	1.47154e-08	6.67252e-09	PE	0.646527	0.425985	PE	0.0975956	NC	0.550075	Pathway module	Nucleotide and amino acid metabolism	Polyamine biosynthesis	GABA biosynthesis, eukaryotes, putrescine => GABA
M00479	2.68743e-05	1.31714e-05	1.71164e-05	3.14541e-05	2.72111e-05	4.32069e-05	8.22902e-10	1.06415e-10	3.00778e-10	1.34383e-09	1.69987e-09	2.85989e-09	PE	0.654087	0.42883	PE	0.207033	PE	0.290796	Functional set	Environmental information processing	Two-component regulatory system	DesK-DesR (membrane lipid fluidity regulation) two-component regulatory system
M00003	0.00799864	0.00786824	0.0081243	0.0080559	0.0078942	0.00797046	2.31354e-07	3.67212e-07	2.56545e-07	1.27582e-07	2.14459e-07	2.22808e-07	PE	0.661685	0.431661	PE	0.439037	NC	0.237969	Pathway module	Carbohydrate and lipid metabolism	Central carbohydrate metabolism	Gluconeogenesis, oxaloacetate => fructose-6P
M00760	2.5451e-06	3.08046e-06	1.11191e-05	4.70936e-06	7.40863e-06	3.0119e-06	6.68524e-11	9.61463e-11	8.62118e-10	6.09948e-10	4.4401e-10	8.3564e-11	PE	0.664142	0.432571	PE	0.0694435	NC	0.80463	Functional set	Environmental information processing	Drug resistance	Erythromycin resistance, macrolide 2'-phosphotransferase I MphA
M00077	0.000150049	0.0001232	0.000141811	0.000143268	0.000146209	0.000143189	4.92213e-09	2.94697e-09	7.6813e-09	4.82401e-09	1.13114e-08	4.9068e-09	NC	0.666768	0.43354	PE	0.923097	PE	0.877092	Pathway module	Carbohydrate and lipid metabolism	Glycosaminoglycan metabolism	Chondroitin sulfate degradation
M00448	2.448e-05	1.90299e-05	1.08018e-05	2.01852e-05	1.77343e-05	2.8981e-05	6.87353e-10	2.63834e-10	7.59284e-11	4.27061e-10	5.31914e-10	1.05741e-09	NC	0.669315	0.434476	NC	0.510942	PE	0.068171	Functional set	Environmental information processing	Two-component regulatory system	CssS-CssR (secretion stress response) two-component regulatory system
M00096	0.00506104	0.00505248	0.00518583	0.00509092	0.00495126	0.00496294	2.86155e-07	4.1891e-07	1.69082e-07	1.54347e-07	3.70085e-07	2.24524e-07	PE	0.671869	0.435412	NC	0.323202	NC	0.111544	Pathway module	Carbohydrate and lipid metabolism	Terpenoid backbone biosynthesis	C5 isoprenoid biosynthesis, non-mevalonate pathway
M00015	0.00211157	0.00205145	0.00220071	0.00212201	0.00207745	0.00210712	4.35543e-08	6.2264e-08	3.16638e-08	2.72662e-08	3.85697e-08	2.95466e-08	PE	0.687257	0.440987	PE	0.786891	NC	0.146149	Pathway module	Nucleotide and amino acid metabolism	Arginine and proline metabolism	Proline biosynthesis, glutamate => proline
M00133	0.0012239	0.00133122	0.00131485	0.00121662	0.00119841	0.00128312	3.80802e-08	7.14476e-08	1.68486e-08	2.51821e-08	6.8207e-08	3.33815e-08	NC	0.687257	0.440987	NC	0.221507	NC	0.740218	Pathway module	Nucleotide and amino acid metabolism	Polyamine biosynthesis	Polyamine biosynthesis, arginine => agmatine => putrescine => spermidine
M00283	0.000598221	0.000746733	0.000584293	0.000573989	0.000778222	0.000726548	2.76515e-07	4.22452e-07	7.40023e-08	1.78077e-07	4.49555e-07	3.32429e-07	NC	0.692416	0.442831	PE	0.46235	PE	0.842373	Structural complex	Environmental information processing	Phosphotransferase system (PTS)	PTS system, ascorbate-specific II component
M00034	0.00248071	0.00258119	0.00252027	0.0024996	0.00246614	0.00253386	4.56234e-08	1.22212e-07	2.27017e-08	1.08261e-07	1.0243e-07	7.88005e-08	PE	0.697589	0.444668	NC	0.549027	PE	0.842373	Pathway module	Nucleotide and amino acid metabolism	Cysteine and methionine metabolism	Methionine salvage pathway
M00711	6.80866e-05	9.29321e-05	3.29908e-05	4.74797e-05	7.40241e-05	5.98874e-05	1.21309e-08	1.82971e-08	1.26782e-09	7.44724e-09	1.20569e-08	7.61115e-09	NC	0.700177	0.445583	NC	0.772067	PE	0.437867	Structural complex	Environmental information processing	Drug efflux transporter/pump	Multidrug resistance, efflux pump MdtIJ
M00575	6.76143e-05	9.12266e-05	8.05519e-05	6.86219e-05	9.44475e-05	5.45351e-05	5.85707e-09	5.60533e-09	1.23325e-08	1.06208e-08	1.47614e-08	3.03022e-09	PE	0.700179	0.445584	PE	0.405339	NC	0.947159	Signature module	Gene set	Pathogenicity	Pertussis pathogenicity signature, T1SS
M00470	6.7566e-08	4.50706e-08	4.08818e-08	1.02925e-07	1.50737e-07	1.1259e-06	1.08388e-14	2.04828e-15	1.82911e-15	6.47663e-14	7.21856e-14	1.6069e-11	PE	0.701261	0.445965	PE	0.202153	PE	0.220617	Functional set	Environmental information processing	Two-component regulatory system	YxdK-YxdJ (antimicrobial peptide response) two-component regulatory system
M00645	6.49395e-05	8.96601e-05	5.01261e-05	4.70094e-05	6.00424e-05	5.97244e-05	1.25732e-08	1.85422e-08	7.07509e-09	7.09036e-09	1.21478e-08	7.56723e-09	NC	0.71319	0.450137	NC	0.45061	PE	0.653055	Functional set	Environmental information processing	Drug efflux transporter/pump	Multidrug resistance, efflux pump SmeABC
M00450	6.49395e-05	8.96601e-05	5.01261e-05	4.70094e-05	6.00424e-05	5.97244e-05	1.25732e-08	1.85422e-08	7.07509e-09	7.09036e-09	1.21478e-08	7.56723e-09	NC	0.71319	0.450137	NC	0.45061	PE	0.653055	Functional set	Environmental information processing	Two-component regulatory system	BaeS-BaeR (envelope stress response) two-component regulatory system
M00010	0.00239317	0.00232085	0.00248426	0.00238079	0.002276	0.00235	4.79082e-08	6.57591e-08	3.06803e-08	5.31295e-08	8.56721e-08	2.08577e-08	NC	0.718419	0.451946	NC	0.728103	NC	0.0441547	Pathway module	Carbohydrate and lipid metabolism	Central carbohydrate metabolism	Citrate cycle, first carbon oxidation, oxaloacetate => 2-oxoglutarate
M00319	8.9438e-06	1.65082e-05	3.40727e-06	3.73939e-06	1.36245e-05	8.57883e-06	8.99556e-10	2.39753e-09	6.8371e-11	4.19435e-11	2.2493e-09	3.0501e-10	NC	0.720899	0.452799	NC	0.639633	PE	0.16936	Structural complex	Environmental information processing	Metallic cation, iron-siderophore and vitamin B12 transport system	Manganese/zinc/iron transport system
M00612	0.00666003	0.00663874	0.00680038	0.00660953	0.00663272	0.00670474	1.46469e-07	1.92011e-07	2.28405e-07	1.78294e-07	2.18153e-07	1.9543e-07	NC	0.723661	0.453747	NC	0.80179	NC	0.520798	Signature module	Module set	Metabolic capacity	Anoxygenic photosynthesis in purple bacteria
M00165	0.00666003	0.00663873	0.00680038	0.00660953	0.00663271	0.00670474	1.46469e-07	1.92015e-07	2.28405e-07	1.78294e-07	2.18153e-07	1.9543e-07	NC	0.723661	0.453747	NC	0.80179	NC	0.520798	Pathway module	Energy metabolism	Carbon fixation	Reductive pentose phosphate cycle (Calvin cycle)
M00167	0.00512901	0.00514114	0.00530151	0.005134	0.00516113	0.00524027	1.4462e-07	1.87365e-07	2.06285e-07	1.67093e-07	2.03203e-07	1.72339e-07	PE	0.728915	0.45554	PE	0.846893	NC	0.740218	Pathway module	Energy metabolism	Carbon fixation	Reductive pentose phosphate cycle, glyceraldehyde-3P => ribulose-5P
M00331	0.00162138	0.00175323	0.00146458	0.00133909	0.00159556	0.00152711	1.0878e-06	1.69129e-06	1.17524e-06	3.51129e-07	1.30781e-06	6.9704e-07	NC	0.755373	0.464397	NC	0.549027	PE	0.133831	Structural complex	Environmental information processing	Bacterial secretion system	Type II general secretion system
M00631	0.00295595	0.00296121	0.00317116	0.00293293	0.00317627	0.00298513	2.50482e-07	3.06749e-07	3.6535e-07	2.06144e-07	2.4651e-07	9.90249e-08	NC	0.755373	0.464397	PE	0.167671	NC	0.610874	Pathway module	Carbohydrate and lipid metabolism	Other carbohydrate metabolism	D-Galacturonate degradation (bacteria)
M00550	0.000833874	0.00104079	0.000851694	0.000834459	0.00110142	0.000998735	3.94947e-07	6.16524e-07	1.43234e-07	3.36375e-07	6.86049e-07	5.25169e-07	PE	0.755373	0.464397	PE	0.416399	PE	0.912045	Pathway module	Nucleotide and amino acid metabolism	Cofactor and vitamin biosynthesis	Ascorbate degradation, ascorbate => D-xylulose-5P
M00821	6.58986e-05	8.78015e-05	7.96863e-05	6.80945e-05	9.08389e-05	5.43411e-05	5.83252e-09	5.90518e-09	1.24453e-08	1.05795e-08	1.37786e-08	3.02829e-09	PE	0.758035	0.465272	PE	0.523485	NC	0.842373	Structural complex	Environmental information processing	Drug efflux transporter/pump	Multidrug resistance, efflux pump TriABC-TolC
M00696	6.58986e-05	8.78015e-05	7.96863e-05	6.80945e-05	9.08389e-05	5.43411e-05	5.83252e-09	5.90518e-09	1.24453e-08	1.05795e-08	1.37786e-08	3.02829e-09	PE	0.758035	0.465272	PE	0.523485	NC	0.842373	Signature module	Gene set	Drug resistance	Multidrug resistance, efflux pump AcrEF-TolC
M00571	6.58986e-05	8.78015e-05	7.96863e-05	6.80945e-05	9.08389e-05	5.43411e-05	5.83252e-09	5.90518e-09	1.24453e-08	1.05795e-08	1.37786e-08	3.02829e-09	PE	0.758035	0.465272	PE	0.523485	NC	0.842373	Structural complex	Environmental information processing	Bacterial secretion system	AlgE-type Mannuronan C-5-Epimerase transport system
M00720	6.58986e-05	8.78015e-05	7.96863e-05	6.80945e-05	9.08389e-05	5.43411e-05	5.83252e-09	5.90518e-09	1.24453e-08	1.05795e-08	1.37786e-08	3.02829e-09	PE	0.758035	0.465272	PE	0.523485	NC	0.842373	Structural complex	Environmental information processing	Drug efflux transporter/pump	Multidrug resistance, efflux pump VexEF-TolC
M00339	6.58986e-05	8.78015e-05	7.96863e-05	6.80945e-05	9.08389e-05	5.43411e-05	5.83252e-09	5.90518e-09	1.24453e-08	1.05795e-08	1.37786e-08	3.02829e-09	PE	0.758035	0.465272	PE	0.523485	NC	0.842373	Structural complex	Environmental information processing	Bacterial secretion system	RaxAB-RaxC type I secretion system
M00325	6.59328e-05	8.78425e-05	7.97301e-05	6.80945e-05	9.08389e-05	5.43538e-05	5.83624e-09	5.91012e-09	1.24526e-08	1.05795e-08	1.37786e-08	3.03047e-09	PE	0.758035	0.465272	PE	0.523485	NC	0.842373	Structural complex	Environmental information processing	Bacterial secretion system	alpha-Hemolysin/cyclolysin transport system
M00308	0.00357015	0.00352911	0.00367185	0.00361204	0.00367075	0.00366371	1.05462e-07	9.26586e-08	1.01944e-07	4.71823e-08	1.02451e-07	5.72959e-08	PE	0.760701	0.466145	PE	0.139318	NC	0.580115	Pathway module	Carbohydrate and lipid metabolism	Central carbohydrate metabolism	Semi-phosphorylative Entner-Doudoroff pathway, gluconate => glycerate-3P
M00170	0.000645266	0.000667681	0.000652689	0.000651787	0.000632015	0.000657978	1.45739e-08	1.05479e-08	9.72572e-09	8.85093e-09	9.26514e-09	7.82706e-09	PE	0.760701	0.466145	NC	0.148862	PE	0.842373	Pathway module	Energy metabolism	Carbon fixation	C4-dicarboxylic acid cycle, phosphoenolpyruvate carboxykinase type
M00697	6.59517e-05	8.78717e-05	7.96863e-05	6.86123e-05	9.11364e-05	5.4355e-05	5.83718e-09	5.91884e-09	1.24453e-08	1.09672e-08	1.38769e-08	3.03088e-09	PE	0.763368	0.467016	PE	0.523485	NC	0.842373	Signature module	Gene set	Drug resistance	Multidrug resistance, efflux pump MdtEF-TolC
M00028	0.00543998	0.00529899	0.00557829	0.00544114	0.00513535	0.00528256	3.17512e-07	5.21377e-07	1.67235e-07	3.37198e-07	6.26238e-07	3.02705e-07	PE	0.766039	0.467886	NC	0.56202	NC	0.133831	Pathway module	Nucleotide and amino acid metabolism	Arginine and proline metabolism	Ornithine biosynthesis, glutamate => ornithine
M00633	1.40598e-05	5.29288e-06	1.19606e-05	1.26755e-05	1.02908e-05	2.71668e-05	3.84668e-10	3.92714e-11	3.24025e-10	2.53943e-10	1.82519e-10	1.75099e-09	NC	0.774062	0.470481	PE	0.163079	PE	0.610874	Pathway module	Carbohydrate and lipid metabolism	Central carbohydrate metabolism	Semi-phosphorylative Entner-Doudoroff pathway, gluconate/galactonate => glycerate-3P
M00309	6.08384e-06	6.98741e-06	3.06745e-06	6.77841e-06	1.09704e-05	7.20533e-06	6.85768e-11	1.91457e-10	4.72176e-12	1.16691e-10	4.42845e-10	4.19156e-11	PE	0.779431	0.472203	PE	0.25255	PE	0.122306	Pathway module	Carbohydrate and lipid metabolism	Central carbohydrate metabolism	Non-phosphorylative Entner-Doudoroff pathway, gluconate/galactonate => glycerate
M00141	0.00068727	0.000680047	0.00071193	0.000686778	0.000668276	0.000687156	6.63374e-09	2.39976e-08	7.34783e-09	7.53759e-09	6.36484e-09	4.73994e-09	NC	0.782122	0.473062	NC	0.304459	NC	0.642314	Pathway module	Nucleotide and amino acid metabolism	Cofactor and vitamin biosynthesis	C1-unit interconversion, eukaryotes
M00144	0.00260403	0.00287946	0.00271302	0.00265735	0.0027324	0.00266879	2.89688e-07	3.03021e-07	3.8458e-07	2.67513e-07	2.49152e-07	2.08242e-07	PE	0.782122	0.473062	NC	0.486325	NC	0.947159	Structural complex	Energy metabolism	ATP synthesis	NADH:quinone oxidoreductase, prokaryotes
M00840	0.00153559	0.00152878	0.00151879	0.00156367	0.00149394	0.00160434	8.3643e-08	1.08888e-07	6.86097e-08	7.30213e-08	6.46209e-08	5.09681e-08	PE	0.787503	0.474772	NC	0.846893	PE	0.339678	Pathway module	Nucleotide and amino acid metabolism	Cofactor and vitamin biosynthesis	Tetrahydrofolate biosynthesis, mediated by ribA and trpF, GTP => THF
M00717	2.48873e-06	3.093e-06	2.13709e-06	4.75945e-06	8.68097e-06	5.66895e-06	5.89749e-11	9.59669e-11	2.11042e-11	6.21628e-10	4.6927e-10	1.84639e-10	PE	0.795587	0.477319	PE	0.0351216	PE	0.275828	Functional set	Environmental information processing	Drug efflux transporter/pump	Multidrug resistance, efflux pump NorA
M00083	0.00412742	0.00422063	0.00429311	0.00416056	0.00411133	0.00414572	1.83039e-07	1.05786e-07	1.08234e-07	1.3672e-07	1.66028e-07	6.94542e-08	PE	0.798297	0.478168	NC	0.549027	NC	0.296167	Pathway module	Carbohydrate and lipid metabolism	Fatty acid metabolism	Fatty acid biosynthesis, elongation
M00026	0.00731937	0.00702073	0.00754791	0.00732054	0.00698744	0.0071404	6.00513e-07	1.25756e-06	3.3653e-07	5.24108e-07	1.04237e-06	4.93338e-07	PE	0.80913	0.481532	NC	0.670842	NC	0.188094	Pathway module	Nucleotide and amino acid metabolism	Histidine metabolism	Histidine biosynthesis, PRPP => histidine
M00267	0.000205713	0.000248751	0.000219429	0.000211798	0.00024017	0.000225373	7.46575e-09	1.59127e-08	3.42686e-09	1.03309e-08	7.26482e-09	7.11819e-09	PE	0.80913	0.481532	NC	0.757325	PE	0.740218	Structural complex	Environmental information processing	Phosphotransferase system (PTS)	PTS system, N-acetylglucosamine-specific II component
M00495	5.29472e-05	2.66206e-05	4.69839e-05	5.30268e-05	6.213e-05	8.67203e-05	2.11774e-09	3.29011e-10	1.13207e-09	2.04002e-09	3.07717e-09	7.95799e-09	PE	0.819997	0.484863	PE	0.0236312	PE	0.520798	Functional set	Environmental information processing	Two-component regulatory system	AgrC-AgrA (exoprotein synthesis) two-component regulatory system
M00318	3.45174e-05	1.00525e-05	3.22511e-05	3.011e-05	2.17144e-05	6.8894e-05	3.33412e-09	3.19351e-10	3.02992e-09	1.75193e-09	1.62269e-09	1.5641e-08	NC	0.819998	0.484864	PE	0.44675	PE	0.912045	Structural complex	Environmental information processing	Metallic cation, iron-siderophore and vitamin B12 transport system	Iron/zinc/manganese/copper transport system
M00061	0.00315728	0.00323272	0.00332858	0.00321616	0.00345984	0.00327975	2.61375e-07	4.7434e-07	4.96054e-07	2.63465e-07	3.31491e-07	1.30133e-07	PE	0.82	0.484864	PE	0.221507	NC	0.982376	Pathway module	Carbohydrate and lipid metabolism	Other carbohydrate metabolism	D-Glucuronate degradation
M00572	0.003112	0.00321957	0.00322657	0.00314704	0.00316717	0.00316948	8.67082e-08	5.76917e-08	1.32634e-07	7.05551e-08	8.35827e-08	2.7996e-08	PE	0.825447	0.486518	NC	0.352666	NC	0.877092	Pathway module	Nucleotide and amino acid metabolism	Cofactor and vitamin biosynthesis	Pimeloyl-ACP biosynthesis, BioC-BioH pathway, malonyl-ACP => pimeloyl-ACP
M00416	2.328e-08	0	1.76636e-07	3.46875e-08	4.398e-07	4.629e-06	5.68028e-15	0	1.82031e-13	1.98334e-14	3.04429e-12	3.16292e-10	PE	0.827733	0.487209	PE	0.052395	PE	0.408105	Structural complex	Energy metabolism	ATP synthesis	Cytochrome aa3-600 menaquinol oxidase
M00498	1.17425e-06	1.54259e-06	1.02121e-06	1.69399e-06	3.73738e-06	3.42933e-07	2.24484e-12	2.98127e-12	1.29078e-12	1.34769e-11	8.44297e-11	2.6493e-13	PE	0.827982	0.487284	PE	0.639254	NC	0.108115	Functional set	Environmental information processing	Two-component regulatory system	NtrY-NtrX (nitrogen regulation) two-component regulatory system
M00326	0.000107706	0.000155539	0.000104123	0.000102221	0.000138132	8.56696e-05	2.23592e-08	3.41374e-08	1.4128e-08	3.67982e-08	3.00694e-08	1.01938e-08	NC	0.828173	0.487342	NC	0.588434	NC	0.947159	Structural complex	Environmental information processing	Bacterial secretion system	RTX toxin transport system
M00454	0.00131955	0.00130903	0.00144882	0.00132441	0.0013821	0.00137542	8.11263e-08	2.43438e-07	7.39235e-08	1.25638e-07	1.05319e-07	6.18416e-08	PE	0.84184	0.491432	PE	0.728103	NC	0.912045	Functional set	Environmental information processing	Two-component regulatory system	KdpD-KdpE (potassium transport) two-component regulatory system
M00729	0.00140033	0.00137734	0.00145479	0.00142226	0.00138826	0.00142285	3.53422e-08	3.63107e-08	2.13218e-08	1.97367e-08	2.93231e-08	2.73981e-08	PE	0.84732	0.493054	PE	0.877247	NC	0.550075	Functional set	Environmental information processing	Drug resistance	Fluoroquinolone resistance, gyrase-protecting protein Qnr
M00477	5.301e-07	1.66176e-07	9.05455e-06	1.04085e-06	5.95486e-07	2.8e-08	8.84453e-12	1.37981e-13	8.19848e-10	2.77528e-11	1.16559e-11	1.3328e-14	PE	0.848786	0.493486	PE	0.0701833	NC	0.720351	Functional set	Environmental information processing	Two-component regulatory system	EvgS-EvgA (acid and drug tolerance) two-component regulatory system
M00469	1.1642e-08	3.30588e-08	9.39091e-08	1.79958e-08	2.20649e-07	2.269e-06	1.42025e-15	1.74862e-14	4.75892e-14	5.07967e-15	7.66998e-13	7.81764e-11	PE	0.849677	0.493748	PE	0.202751	PE	0.590066	Functional set	Environmental information processing	Two-component regulatory system	BceS-BceR (bacitracin transport) two-component regulatory system
M00079	0.00022165	0.000268016	0.00028286	0.000248045	0.000295689	0.000174498	5.86517e-08	8.36806e-08	1.27372e-07	8.50189e-08	1.21617e-07	2.93955e-08	PE	0.850062	0.493861	PE	0.953814	NC	0.807945	Pathway module	Carbohydrate and lipid metabolism	Glycosaminoglycan metabolism	Keratan sulfate degradation
M00335	0.00642168	0.00631135	0.00653395	0.00645019	0.00631795	0.00640276	2.24218e-07	3.8327e-07	2.07879e-07	1.16473e-07	2.19827e-07	1.74187e-07	PE	0.852808	0.494667	PE	0.56202	NC	0.520798	Structural complex	Environmental information processing	Bacterial secretion system	Sec (secretion) system
M00305	9.8328e-07	2.70176e-07	6.26364e-07	2.50312e-07	2.98257e-07	3.55056e-07	2.7711e-11	7.85859e-13	3.92331e-12	8.37694e-13	1.0975e-12	7.60201e-13	NC	0.853086	0.494749	PE	0.312147	NC	0.473502	Structural complex	Environmental information processing	Phosphotransferase system (PTS)	PTS system, 2-O-A-mannosyl-D-glycerate-specific II component
M00367	6.56009e-05	6.06082e-05	3.87273e-05	5.16453e-05	6.88503e-05	6.64245e-05	7.47702e-09	5.19375e-09	7.61838e-10	3.33171e-09	9.5364e-09	4.85542e-09	NC	0.8583	0.496272	PE	0.984436	PE	0.740218	Pathway module	Carbohydrate and lipid metabolism	Terpenoid backbone biosynthesis	C10-C20 isoprenoid biosynthesis, non-plant eukaryotes
M00368	0.000864262	0.000925996	0.000897101	0.000916192	0.000897051	0.000871298	1.70469e-08	7.01693e-08	9.68182e-09	4.32103e-08	3.56572e-08	1.35179e-08	PE	0.858302	0.496273	NC	0.629072	NC	0.707037	Pathway module	Nucleotide and amino acid metabolism	Cysteine and methionine metabolism	Ethylene biosynthesis, methionine => ethylene
M00496	4.01204e-06	8.70941e-07	2.03191e-06	3.89765e-06	4.15246e-06	6.48933e-06	3.64925e-11	5.71764e-13	7.64748e-12	6.53761e-11	4.36434e-11	1.27262e-10	NC	0.863776	0.497862	PE	0.0207698	PE	0.0875633	Functional set	Environmental information processing	Two-component regulatory system	ComD-ComE (competence) two-component regulatory system
M00169	0.00067251	0.00068084	0.00069262	0.000693761	0.00066534	0.000656185	1.17593e-08	3.00122e-08	6.33226e-09	5.97962e-09	1.20278e-08	9.30606e-09	PE	0.863804	0.49787	NC	0.373204	NC	0.464664	Pathway module	Energy metabolism	Carbon fixation	CAM (Crassulacean acid metabolism), light
M00125	0.00403405	0.00399435	0.0039455	0.00402451	0.00382776	0.00407592	3.71279e-07	6.25439e-07	4.56213e-07	4.69137e-07	3.70066e-07	2.91573e-07	NC	0.874826	0.50104	NC	0.588434	PE	0.296167	Pathway module	Nucleotide and amino acid metabolism	Cofactor and vitamin biosynthesis	Riboflavin biosynthesis, GTP => riboflavin/FMN/FAD
M00245	0.00514447	0.00484588	0.00518372	0.00510264	0.00508507	0.00532524	9.95251e-07	1.16213e-06	9.21914e-07	5.67011e-07	7.00827e-07	3.73205e-07	NC	0.885873	0.504177	PE	0.416399	PE	0.982376	Structural complex	Environmental information processing	Metallic cation, iron-siderophore and vitamin B12 transport system	Cobalt/nickel transport system
M00754	3.69848e-05	1.81115e-05	3.72113e-05	4.09196e-05	5.99987e-05	6.4118e-05	2.24968e-09	5.39411e-10	1.77593e-09	3.63619e-09	1.61949e-08	8.0229e-09	PE	0.888635	0.504955	PE	0.0192368	PE	0.770142	Functional set	Environmental information processing	Drug resistance	Nisin resistance, phage shock protein homolog LiaH
M00306	0.000109592	0.000152213	6.28726e-05	8.0881e-05	0.000114532	0.000105593	2.46936e-08	4.10957e-08	2.25152e-09	1.00078e-08	2.65867e-08	1.30049e-08	NC	0.891404	0.505733	NC	0.615395	PE	0.674383	Structural complex	Environmental information processing	Phosphotransferase system (PTS)	PTS system, fructose-specific II-like component
M00246	0.00514749	0.00485014	0.00519367	0.00510371	0.00508858	0.00532639	9.92389e-07	1.1478e-06	8.98656e-07	5.66588e-07	7.02284e-07	3.72285e-07	NC	0.891404	0.505733	PE	0.405339	PE	0.982376	Structural complex	Environmental information processing	Metallic cation, iron-siderophore and vitamin B12 transport system	Nickel transport system
M00481	3.69141e-05	1.80586e-05	3.71728e-05	4.08132e-05	5.98673e-05	6.27432e-05	2.24308e-09	5.39651e-10	1.7763e-09	3.62431e-09	1.61977e-08	8.03831e-09	PE	0.894171	0.506507	PE	0.0181601	PE	0.807945	Functional set	Environmental information processing	Two-component regulatory system	LiaS-LiaR (cell wall stress response) two-component regulatory system
M00176	0.000782548	0.000813358	0.000736144	0.000767894	0.000779309	0.000695555	1.13415e-07	1.40694e-07	2.42942e-07	8.8269e-08	1.33431e-07	5.35181e-08	NC	0.896942	0.507281	NC	0.757325	NC	0.550075	Pathway module	Energy metabolism	Sulfur metabolism	Assimilatory sulfate reduction, sulfate => H2S
M00257	9.622e-09	0	6.59091e-08	1.79958e-08	2.1796e-07	4.12222e-08	1.25919e-15	0	4.34401e-14	5.07967e-15	7.67924e-13	9.15695e-15	PE	0.899797	0.508075	PE	0.0758044	NC	0.680166	Structural complex	Environmental information processing	ABC-2 type and other transport systems	Hemin transport system
M00249	3.94944e-06	4.73459e-06	1.67445e-06	4.98254e-06	1.01924e-05	9.08556e-07	3.51925e-11	3.29178e-11	8.02188e-12	1.16974e-10	5.19444e-10	2.04589e-12	PE	0.902082	0.508709	PE	0.738991	NC	0.646315	Structural complex	Environmental information processing	ABC-2 type and other transport systems	Capsular polysaccharide transport system
M00501	1.04932e-06	7.32359e-07	1.8608e-05	1.83404e-07	2.66829e-08	8.31833e-08	5.0126e-11	6.88769e-12	3.45369e-09	8.65046e-13	4.38073e-15	2.89859e-14	NC	0.908603	0.510509	NC	0.341451	NC	0.977243	Functional set	Environmental information processing	Two-component regulatory system	PilS-PilR (type 4 fimbriae synthesis) two-component regulatory system
M00119	0.00225614	0.00224236	0.00226969	0.00224624	0.00213188	0.002175	8.44176e-08	1.82599e-07	1.01949e-07	1.44261e-07	7.85944e-08	8.63088e-08	NC	0.913582	0.511874	NC	0.269135	NC	0.580115	Pathway module	Nucleotide and amino acid metabolism	Cofactor and vitamin biosynthesis	Pantothenate biosynthesis, valine/L-aspartate => pantothenate
M00394	0.00164148	0.00161093	0.00164534	0.0016452	0.00161953	0.00161487	1.30342e-08	1.67701e-08	4.41057e-09	1.47113e-08	1.34325e-08	1.29517e-08	PE	0.919137	0.513389	PE	0.575157	NC	0.492315	Structural complex	Genetic information processing	RNA processing	RNA degradosome
M00493	8.5554e-07	6.78882e-08	1.85847e-05	1.56081e-07	7.35429e-09	2.405e-08	3.5056e-11	4.65959e-14	3.45225e-09	7.75341e-13	6.81148e-16	6.57939e-15	NC	0.923291	0.514515	NC	0.449516	NC	0.626125	Functional set	Environmental information processing	Two-component regulatory system	AlgZ-AlgR (alginate production) two-component regulatory system
M00235	7.932e-08	1.28941e-07	0	7.43208e-07	5.85714e-07	2.50111e-08	1.08212e-13	1.34863e-13	0	1.93922e-11	1.16641e-11	9.22511e-15	PE	0.925814	0.515197	PE	0.227535	PE	0.282837	Structural complex	Environmental information processing	Phosphate and amino acid transport system	Arginine/ornithine transport system
M00033	0.00165644	0.00162822	0.00163552	0.00166583	0.00163048	0.00164691	1.84744e-08	1.04089e-08	2.00978e-08	1.68386e-08	2.46314e-08	1.43342e-08	PE	0.93026	0.516394	PE	0.877247	PE	0.912045	Pathway module	Nucleotide and amino acid metabolism	Other amino acid metabolism	Ectoine biosynthesis, aspartate => ectoine
M00460	1.6958e-08	3.11118e-08	0	1.56667e-08	4.77829e-08	1.13333e-08	2.40387e-15	6.9908e-15	0	1.98008e-15	1.36409e-14	1.35156e-15	NC	0.930936	0.516575	PE	0.608604	PE	0.282837	Functional set	Environmental information processing	Two-component regulatory system	MprB-MprA (maintenance of persistent infection) two-component regulatory system
M00131	0.000304471	0.000310518	0.000296109	0.000303737	0.000372973	0.000319438	1.37543e-08	1.69972e-08	1.29073e-08	1.71255e-08	1.92286e-08	1.70666e-08	NC	0.946969	0.520838	PE	0.075715	PE	0.807945	Pathway module	Carbohydrate and lipid metabolism	Lipid metabolism	Inositol phosphate metabolism, Ins(1,3,4,5)P4 => Ins(1,3,4)P3 => myo-inositol
M00761	0.000341605	0.000403745	0.000275257	0.000320475	0.000360604	0.000346717	6.01225e-08	1.025e-07	1.15559e-08	4.05548e-08	6.97914e-08	5.03535e-08	NC	0.946969	0.520838	NC	0.877247	PE	0.912045	Pathway module	Carbohydrate and lipid metabolism	Other carbohydrate metabolism	Undecaprenylphosphate alpha-L-Ara4N biosynthesis, UDP-GlcA => undecaprenyl phosphate alpha-L-Ara4N
M00098	1.34917e-05	1.04233e-05	2.87146e-05	6.14291e-06	1.85036e-05	8.18642e-06	7.06191e-10	2.33716e-10	3.15194e-09	1.01601e-10	1.63531e-09	1.31435e-10	NC	0.952542	0.522302	PE	0.571584	NC	0.947159	Pathway module	Carbohydrate and lipid metabolism	Lipid metabolism	Acylglycerol degradation
M00595	2.20314e-07	1.18706e-07	1.36773e-07	1.23775e-07	6.27094e-07	6.22222e-09	3.68657e-13	3.4473e-14	1.75255e-13	9.40006e-14	1.12776e-11	3.11418e-16	NC	0.960321	0.524331	PE	0.527593	NC	0.626125	Pathway module	Energy metabolism	Sulfur metabolism	Thiosulfate oxidation by SOX complex, thiosulfate => sulfate
M00002	0.00599991	0.00580706	0.00602885	0.00603684	0.00587337	0.00592988	2.16808e-07	2.80158e-07	1.41785e-07	1.21935e-07	1.70364e-07	1.87979e-07	PE	0.963702	0.525207	PE	0.984597	NC	0.674383	Pathway module	Carbohydrate and lipid metabolism	Central carbohydrate metabolism	Glycolysis, core module involving three-carbon compounds
M00476	1.5328e-07	1.23288e-07	9.01455e-08	2.01229e-07	2.6906e-07	3.03611e-06	5.26175e-14	1.13467e-14	1.07868e-14	2.19972e-13	2.74471e-13	1.294e-10	PE	0.96533	0.525629	PE	0.832962	PE	0.163992	Functional set	Environmental information processing	Two-component regulatory system	ComP-ComA (competence) two-component regulatory system
M00789	1.198e-09	5.13e-08	0	1.27292e-07	1.40857e-08	1.43833e-08	7.0325e-17	3.78112e-14	0	7.61549e-13	3.32688e-15	1.88558e-15	PE	0.965628	0.525705	NC	0.460046	PE	0.282837	Pathway module	Secondary metabolism	Biosynthesis of secondary metabolites	Rebeccamycin biosynthesis, tryptophan => rebeccamycin
M00483	2.32395e-05	1.03228e-05	1.177e-05	1.27032e-05	2.05291e-05	1.51462e-05	2.75362e-09	6.13272e-11	1.04337e-10	8.49995e-11	4.1566e-10	3.01448e-10	NC	0.972074	0.527364	PE	0.0790615	PE	0.610874	Functional set	Environmental information processing	Two-component regulatory system	NreB-NreC (dissimilatory nitrate/nitrite reduction) two-component regulatory system
M00256	0.00140124	0.00138876	0.00140106	0.00143289	0.00137685	0.00141026	3.12309e-08	3.28976e-08	4.1871e-08	1.21472e-08	2.8532e-08	1.57215e-08	PE	0.974866	0.528079	NC	0.713633	PE	0.580115	Structural complex	Environmental information processing	ABC-2 type and other transport systems	Cell division transport system
M00490	8.78386e-07	1.73476e-07	2.47091e-07	6.4114e-07	8.50637e-07	1.05531e-06	7.93011e-12	1.61687e-13	1.15526e-13	4.13485e-12	1.48668e-11	2.86033e-12	NC	0.97584	0.528328	PE	0.415727	PE	0.179409	Functional set	Environmental information processing	Two-component regulatory system	MalK-MalR (malate transport) two-component regulatory system
M00721	0.00056318	0.000719314	0.000391499	0.000456985	0.000567441	0.000535177	4.19512e-07	6.83e-07	6.18146e-08	2.31112e-07	4.45089e-07	2.86583e-07	NC	0.98045	0.529502	NC	0.9692	PE	1	Functional set	Environmental information processing	Drug resistance	Cationic antimicrobial peptide (CAMP) resistance, arnBCADTEF operon
M00745	0.000188143	0.000240353	0.00022233	0.000183239	0.000240494	0.00019678	1.46954e-08	1.4481e-08	2.84735e-08	1.2483e-08	1.94231e-08	1.07456e-08	NC	0.986035	0.530917	PE	0.862045	NC	0.877092	Signature module	Gene set	Drug resistance	Imipenem resistance, repression of porin OprD
M00452	0.000188143	0.000240353	0.00022233	0.000183239	0.000240494	0.00019678	1.46954e-08	1.4481e-08	2.84735e-08	1.2483e-08	1.94231e-08	1.07456e-08	NC	0.986035	0.530917	PE	0.862045	NC	0.877092	Functional set	Environmental information processing	Two-component regulatory system	CusS-CusR (copper tolerance) two-component regulatory system
M00484	2.02e-09	0	0	1.11875e-09	2.68857e-09	7.77778e-08	1.9994e-16	0	0	5.88253e-17	2.45766e-16	1.0284e-13	NC	0.988539	0.531549	PE	0.511865	PE	0.477289	Functional set	Environmental information processing	Two-component regulatory system	YdfH-YdfI two-component regulatory system
M00091	1.064e-09	4.00588e-08	1.11818e-08	3.9375e-10	1.10971e-08	1.00556e-06	5.54727e-17	1.14622e-14	1.25033e-15	7.28684e-18	7.80565e-16	1.71894e-11	NC	0.988539	0.531549	NC	0.709293	PE	0.798177	Pathway module	Carbohydrate and lipid metabolism	Lipid metabolism	Phosphatidylcholine (PC) biosynthesis, PE => PC
M00186	8.12899e-06	1.02881e-05	1.13679e-05	5.43852e-06	1.28032e-05	1.96294e-06	3.84125e-10	4.90233e-10	8.24173e-10	1.19673e-10	5.19393e-10	3.9527e-12	NC	0.991618	0.532323	PE	0.674679	NC	0.839636	Structural complex	Environmental information processing	Mineral and organic ion transport system	Tungstate transport system
M00208	0.000120155	0.000168009	0.000107624	0.000110211	0.000158886	0.000117637	2.92653e-08	4.56511e-08	2.43197e-08	3.05324e-08	5.34902e-08	2.14271e-08	NC	1	0.534418	NC	0.754948	PE	0.707037	Structural complex	Environmental information processing	Mineral and organic ion transport system	Glycine betaine/proline transport system
